# Supplementary material for: Patient Preferences For Specialty Pharmacy Services: A Stated Preference Discrete-Choice Experiment in China
Source: Front Public Health. 2020 Dec 9;8:597389. doi: 10.3389/fpubh.2020.597389 (PMC7755860; doi:10.3389/fpubh.2020.597389)
Supplement: Supplementary file 2 [file Table_2.xls]

## Sheet: Sheet
subj	NAME	GENDER	AGE	ETHNIC	RESIDENCET	MARITALSTA	WORKINGSTA	EDUCATIONB	FAMILYMEMB	FORWHOM	MEDICARE	DISEASE	N12AA	TIMES	EXPENDITUR	REIMBURSEM	service1	service2	service3	distribution1	distribution2	distribution3	time1	time2	time3	AR1	AR2	AR3	MC1	pertime	set	choice	obsid	const
1	1	2	31	1	2	1	1	4	3	2	1	7	1	2	3	3	0	0	1	-1	-1	-1	-1	-1	-1	-1	-1	-1	1	30	1	0	1	1
1	1	2	31	1	2	1	1	4	3	2	1	7	1	2	3	3	1	0	0	1	0	0	0	0	1	0	0	1	-1	10	1	1	1	0
1	1	2	31	1	2	1	1	4	3	2	1	7	1	2	3	3	0	0	1	-1	-1	-1	-1	-1	-1	1	0	0	-1	10	2	1	2	1
1	1	2	31	1	2	1	1	4	3	2	1	7	1	2	3	3	1	0	0	0	0	1	1	0	0	-1	-1	-1	1	30	2	0	2	0
1	1	2	31	1	2	1	1	4	3	2	1	7	1	2	3	3	0	1	0	1	0	0	-1	-1	-1	0	0	1	-1	30	3	1	3	1
1	1	2	31	1	2	1	1	4	3	2	1	7	1	2	3	3	-1	-1	-1	0	1	0	0	1	0	0	1	0	1	10	3	0	3	0
1	1	2	31	1	2	1	1	4	3	2	1	7	1	2	3	3	0	1	0	0	1	0	-1	-1	-1	0	1	0	-1	50	4	0	4	1
1	1	2	31	1	2	1	1	4	3	2	1	7	1	2	3	3	0	0	1	1	0	0	0	1	0	0	0	1	1	70	4	1	4	0
1	1	2	31	1	2	1	1	4	3	2	1	7	1	2	3	3	-1	-1	-1	1	0	0	-1	-1	-1	-1	-1	-1	-1	10	5	0	5	1
1	1	2	31	1	2	1	1	4	3	2	1	7	1	2	3	3	1	0	0	-1	-1	-1	1	0	0	1	0	0	1	50	5	1	5	0
1	1	2	31	1	2	1	1	4	3	2	1	7	1	2	3	3	-1	-1	-1	-1	-1	-1	1	0	0	0	0	1	1	10	6	0	6	1
1	1	2	31	1	2	1	1	4	3	2	1	7	1	2	3	3	1	0	0	1	0	0	0	1	0	1	0	0	-1	70	6	1	6	0
1	1	2	31	1	2	1	1	4	3	2	1	7	1	2	3	3	0	1	0	-1	-1	-1	0	1	0	0	1	0	-1	70	7	0	7	1
1	1	2	31	1	2	1	1	4	3	2	1	7	1	2	3	3	-1	-1	-1	0	0	1	0	0	1	1	0	0	1	50	7	1	7	0
1	1	2	31	1	2	1	1	4	3	2	1	7	1	2	3	3	-1	-1	-1	0	1	0	1	0	0	1	0	0	-1	30	8	1	8	1
1	1	2	31	1	2	1	1	4	3	2	1	7	1	2	3	3	0	1	0	-1	-1	-1	0	0	1	-1	-1	-1	1	50	8	0	8	0
1	1	2	31	1	2	1	1	4	3	2	1	7	1	2	3	3	-1	-1	-1	-1	-1	-1	0	0	1	0	1	0	-1	70	9	1	9	1
1	1	2	31	1	2	1	1	4	3	2	1	7	1	2	3	3	0	1	0	0	1	0	0	1	0	0	0	1	1	10	9	0	9	0
1	1	2	31	1	2	1	1	4	3	2	1	7	1	2	3	3	0	0	1	1	0	0	1	0	0	0	1	0	1	10	10	1	10	1
1	1	2	31	1	2	1	1	4	3	2	1	7	1	2	3	3	-1	-1	-1	0	0	1	0	1	0	0	0	1	-1	70	10	0	10	0
1	1	2	31	1	2	1	1	4	3	2	1	7	1	2	3	3	0	0	1	0	0	1	1	0	0	-1	-1	-1	-1	10	11	0	11	1
1	1	2	31	1	2	1	1	4	3	2	1	7	1	2	3	3	-1	-1	-1	1	0	0	0	1	0	0	1	0	1	30	11	1	11	0
1	1	2	31	1	2	1	1	4	3	2	1	7	1	2	3	3	1	0	0	0	1	0	-1	-1	-1	0	0	1	1	70	12	0	12	1
1	1	2	31	1	2	1	1	4	3	2	1	7	1	2	3	3	0	1	0	0	0	1	0	1	0	1	0	0	-1	30	12	1	12	0
1	1	2	31	1	2	1	1	4	3	2	1	7	1	2	3	3	1	0	0	-1	-1	-1	0	0	1	-1	-1	-1	-1	30	13	0	13	1
1	1	2	31	1	2	1	1	4	3	2	1	7	1	2	3	3	0	1	0	0	0	1	-1	-1	-1	0	1	0	1	70	13	1	13	0
1	1	2	31	1	2	1	1	4	3	2	1	7	1	2	3	3	0	0	1	0	1	0	0	0	1	0	0	1	-1	50	14	0	14	1
1	1	2	31	1	2	1	1	4	3	2	1	7	1	2	3	3	1	0	0	-1	-1	-1	-1	-1	-1	1	0	0	1	10	14	1	14	0
1	1	2	31	1	2	1	1	4	3	2	1	7	1	2	3	3	-1	-1	-1	1	0	0	1	0	0	-1	-1	-1	-1	50	15	0	15	1
1	1	2	31	1	2	1	1	4	3	2	1	7	1	2	3	3	0	0	1	0	0	1	0	0	1	0	1	0	1	30	15	1	15	0
1	1	2	31	1	2	1	1	4	3	2	1	7	1	2	3	3	1	0	0	0	0	1	0	1	0	0	1	0	-1	50	16	0	16	1
1	1	2	31	1	2	1	1	4	3	2	1	7	1	2	3	3	0	1	0	0	1	0	0	0	1	1	0	0	1	70	16	1	16	0
2	1	2	51	1	2	1	2	4	2	2	1	6	0.58	1	4	1	0	0	1	-1	-1	-1	-1	-1	-1	-1	-1	-1	1	30	1	0	17	1
2	1	2	51	1	2	1	2	4	2	2	1	6	0.58	1	4	1	1	0	0	1	0	0	0	0	1	0	0	1	-1	10	1	1	17	0
2	1	2	51	1	2	1	2	4	2	2	1	6	0.58	1	4	1	0	0	1	-1	-1	-1	-1	-1	-1	1	0	0	-1	10	2	0	18	1
2	1	2	51	1	2	1	2	4	2	2	1	6	0.58	1	4	1	1	0	0	0	0	1	1	0	0	-1	-1	-1	1	30	2	1	18	0
2	1	2	51	1	2	1	2	4	2	2	1	6	0.58	1	4	1	0	1	0	1	0	0	-1	-1	-1	0	0	1	-1	30	3	0	19	1
2	1	2	51	1	2	1	2	4	2	2	1	6	0.58	1	4	1	-1	-1	-1	0	1	0	0	1	0	0	1	0	1	10	3	1	19	0
2	1	2	51	1	2	1	2	4	2	2	1	6	0.58	1	4	1	0	1	0	0	1	0	-1	-1	-1	0	1	0	-1	50	4	0	20	1
2	1	2	51	1	2	1	2	4	2	2	1	6	0.58	1	4	1	0	0	1	1	0	0	0	1	0	0	0	1	1	70	4	1	20	0
2	1	2	51	1	2	1	2	4	2	2	1	6	0.58	1	4	1	-1	-1	-1	1	0	0	-1	-1	-1	-1	-1	-1	-1	10	5	1	21	1
2	1	2	51	1	2	1	2	4	2	2	1	6	0.58	1	4	1	1	0	0	-1	-1	-1	1	0	0	1	0	0	1	50	5	0	21	0
2	1	2	51	1	2	1	2	4	2	2	1	6	0.58	1	4	1	-1	-1	-1	-1	-1	-1	1	0	0	0	0	1	1	10	6	0	22	1
2	1	2	51	1	2	1	2	4	2	2	1	6	0.58	1	4	1	1	0	0	1	0	0	0	1	0	1	0	0	-1	70	6	1	22	0
2	1	2	51	1	2	1	2	4	2	2	1	6	0.58	1	4	1	0	1	0	-1	-1	-1	0	1	0	0	1	0	-1	70	7	0	23	1
2	1	2	51	1	2	1	2	4	2	2	1	6	0.58	1	4	1	-1	-1	-1	0	0	1	0	0	1	1	0	0	1	50	7	1	23	0
2	1	2	51	1	2	1	2	4	2	2	1	6	0.58	1	4	1	-1	-1	-1	0	1	0	1	0	0	1	0	0	-1	30	8	1	24	1
2	1	2	51	1	2	1	2	4	2	2	1	6	0.58	1	4	1	0	1	0	-1	-1	-1	0	0	1	-1	-1	-1	1	50	8	0	24	0
2	1	2	51	1	2	1	2	4	2	2	1	6	0.58	1	4	1	-1	-1	-1	-1	-1	-1	0	0	1	0	1	0	-1	70	9	0	25	1
2	1	2	51	1	2	1	2	4	2	2	1	6	0.58	1	4	1	0	1	0	0	1	0	0	1	0	0	0	1	1	10	9	1	25	0
2	1	2	51	1	2	1	2	4	2	2	1	6	0.58	1	4	1	0	0	1	1	0	0	1	0	0	0	1	0	1	10	10	1	26	1
2	1	2	51	1	2	1	2	4	2	2	1	6	0.58	1	4	1	-1	-1	-1	0	0	1	0	1	0	0	0	1	-1	70	10	0	26	0
2	1	2	51	1	2	1	2	4	2	2	1	6	0.58	1	4	1	0	0	1	0	0	1	1	0	0	-1	-1	-1	-1	10	11	1	27	1
2	1	2	51	1	2	1	2	4	2	2	1	6	0.58	1	4	1	-1	-1	-1	1	0	0	0	1	0	0	1	0	1	30	11	0	27	0
2	1	2	51	1	2	1	2	4	2	2	1	6	0.58	1	4	1	1	0	0	0	1	0	-1	-1	-1	0	0	1	1	70	12	0	28	1
2	1	2	51	1	2	1	2	4	2	2	1	6	0.58	1	4	1	0	1	0	0	0	1	0	1	0	1	0	0	-1	30	12	1	28	0
2	1	2	51	1	2	1	2	4	2	2	1	6	0.58	1	4	1	1	0	0	-1	-1	-1	0	0	1	-1	-1	-1	-1	30	13	0	29	1
2	1	2	51	1	2	1	2	4	2	2	1	6	0.58	1	4	1	0	1	0	0	0	1	-1	-1	-1	0	1	0	1	70	13	1	29	0
2	1	2	51	1	2	1	2	4	2	2	1	6	0.58	1	4	1	0	0	1	0	1	0	0	0	1	0	0	1	-1	50	14	1	30	1
2	1	2	51	1	2	1	2	4	2	2	1	6	0.58	1	4	1	1	0	0	-1	-1	-1	-1	-1	-1	1	0	0	1	10	14	0	30	0
2	1	2	51	1	2	1	2	4	2	2	1	6	0.58	1	4	1	-1	-1	-1	1	0	0	1	0	0	-1	-1	-1	-1	50	15	0	31	1
2	1	2	51	1	2	1	2	4	2	2	1	6	0.58	1	4	1	0	0	1	0	0	1	0	0	1	0	1	0	1	30	15	1	31	0
2	1	2	51	1	2	1	2	4	2	2	1	6	0.58	1	4	1	1	0	0	0	0	1	0	1	0	0	1	0	-1	50	16	1	32	1
2	1	2	51	1	2	1	2	4	2	2	1	6	0.58	1	4	1	0	1	0	0	1	0	0	0	1	1	0	0	1	70	16	0	32	0
3	1	1	33	1	2	1	1	4	3	2	1	1	1	1	3	1	0	0	1	-1	-1	-1	-1	-1	-1	-1	-1	-1	1	30	1	0	33	1
3	1	1	33	1	2	1	1	4	3	2	1	1	1	1	3	1	1	0	0	1	0	0	0	0	1	0	0	1	-1	10	1	1	33	0
3	1	1	33	1	2	1	1	4	3	2	1	1	1	1	3	1	0	0	1	-1	-1	-1	-1	-1	-1	1	0	0	-1	10	2	0	34	1
3	1	1	33	1	2	1	1	4	3	2	1	1	1	1	3	1	1	0	0	0	0	1	1	0	0	-1	-1	-1	1	30	2	1	34	0
3	1	1	33	1	2	1	1	4	3	2	1	1	1	1	3	1	0	1	0	1	0	0	-1	-1	-1	0	0	1	-1	30	3	1	35	1
3	1	1	33	1	2	1	1	4	3	2	1	1	1	1	3	1	-1	-1	-1	0	1	0	0	1	0	0	1	0	1	10	3	0	35	0
3	1	1	33	1	2	1	1	4	3	2	1	1	1	1	3	1	0	1	0	0	1	0	-1	-1	-1	0	1	0	-1	50	4	1	36	1
3	1	1	33	1	2	1	1	4	3	2	1	1	1	1	3	1	0	0	1	1	0	0	0	1	0	0	0	1	1	70	4	0	36	0
3	1	1	33	1	2	1	1	4	3	2	1	1	1	1	3	1	-1	-1	-1	1	0	0	-1	-1	-1	-1	-1	-1	-1	10	5	0	37	1
3	1	1	33	1	2	1	1	4	3	2	1	1	1	1	3	1	1	0	0	-1	-1	-1	1	0	0	1	0	0	1	50	5	1	37	0
3	1	1	33	1	2	1	1	4	3	2	1	1	1	1	3	1	-1	-1	-1	-1	-1	-1	1	0	0	0	0	1	1	10	6	0	38	1
3	1	1	33	1	2	1	1	4	3	2	1	1	1	1	3	1	1	0	0	1	0	0	0	1	0	1	0	0	-1	70	6	1	38	0
3	1	1	33	1	2	1	1	4	3	2	1	1	1	1	3	1	0	1	0	-1	-1	-1	0	1	0	0	1	0	-1	70	7	1	39	1
3	1	1	33	1	2	1	1	4	3	2	1	1	1	1	3	1	-1	-1	-1	0	0	1	0	0	1	1	0	0	1	50	7	0	39	0
3	1	1	33	1	2	1	1	4	3	2	1	1	1	1	3	1	-1	-1	-1	0	1	0	1	0	0	1	0	0	-1	30	8	0	40	1
3	1	1	33	1	2	1	1	4	3	2	1	1	1	1	3	1	0	1	0	-1	-1	-1	0	0	1	-1	-1	-1	1	50	8	1	40	0
3	1	1	33	1	2	1	1	4	3	2	1	1	1	1	3	1	-1	-1	-1	-1	-1	-1	0	0	1	0	1	0	-1	70	9	0	41	1
3	1	1	33	1	2	1	1	4	3	2	1	1	1	1	3	1	0	1	0	0	1	0	0	1	0	0	0	1	1	10	9	1	41	0
3	1	1	33	1	2	1	1	4	3	2	1	1	1	1	3	1	0	0	1	1	0	0	1	0	0	0	1	0	1	10	10	1	42	1
3	1	1	33	1	2	1	1	4	3	2	1	1	1	1	3	1	-1	-1	-1	0	0	1	0	1	0	0	0	1	-1	70	10	0	42	0
3	1	1	33	1	2	1	1	4	3	2	1	1	1	1	3	1	0	0	1	0	0	1	1	0	0	-1	-1	-1	-1	10	11	1	43	1
3	1	1	33	1	2	1	1	4	3	2	1	1	1	1	3	1	-1	-1	-1	1	0	0	0	1	0	0	1	0	1	30	11	0	43	0
3	1	1	33	1	2	1	1	4	3	2	1	1	1	1	3	1	1	0	0	0	1	0	-1	-1	-1	0	0	1	1	70	12	1	44	1
3	1	1	33	1	2	1	1	4	3	2	1	1	1	1	3	1	0	1	0	0	0	1	0	1	0	1	0	0	-1	30	12	0	44	0
3	1	1	33	1	2	1	1	4	3	2	1	1	1	1	3	1	1	0	0	-1	-1	-1	0	0	1	-1	-1	-1	-1	30	13	0	45	1
3	1	1	33	1	2	1	1	4	3	2	1	1	1	1	3	1	0	1	0	0	0	1	-1	-1	-1	0	1	0	1	70	13	1	45	0
3	1	1	33	1	2	1	1	4	3	2	1	1	1	1	3	1	0	0	1	0	1	0	0	0	1	0	0	1	-1	50	14	0	46	1
3	1	1	33	1	2	1	1	4	3	2	1	1	1	1	3	1	1	0	0	-1	-1	-1	-1	-1	-1	1	0	0	1	10	14	1	46	0
3	1	1	33	1	2	1	1	4	3	2	1	1	1	1	3	1	-1	-1	-1	1	0	0	1	0	0	-1	-1	-1	-1	50	15	0	47	1
3	1	1	33	1	2	1	1	4	3	2	1	1	1	1	3	1	0	0	1	0	0	1	0	0	1	0	1	0	1	30	15	1	47	0
3	1	1	33	1	2	1	1	4	3	2	1	1	1	1	3	1	1	0	0	0	0	1	0	1	0	0	1	0	-1	50	16	0	48	1
3	1	1	33	1	2	1	1	4	3	2	1	1	1	1	3	1	0	1	0	0	1	0	0	0	1	1	0	0	1	70	16	1	48	0
4	1	2	39	1	2	1	4	3	3	1	1	1	2	3	3	1	0	0	1	-1	-1	-1	-1	-1	-1	-1	-1	-1	1	30	1	0	49	1
4	1	2	39	1	2	1	4	3	3	1	1	1	2	3	3	1	1	0	0	1	0	0	0	0	1	0	0	1	-1	10	1	1	49	0
4	1	2	39	1	2	1	4	3	3	1	1	1	2	3	3	1	0	0	1	-1	-1	-1	-1	-1	-1	1	0	0	-1	10	2	0	50	1
4	1	2	39	1	2	1	4	3	3	1	1	1	2	3	3	1	1	0	0	0	0	1	1	0	0	-1	-1	-1	1	30	2	1	50	0
4	1	2	39	1	2	1	4	3	3	1	1	1	2	3	3	1	0	1	0	1	0	0	-1	-1	-1	0	0	1	-1	30	3	0	51	1
4	1	2	39	1	2	1	4	3	3	1	1	1	2	3	3	1	-1	-1	-1	0	1	0	0	1	0	0	1	0	1	10	3	1	51	0
4	1	2	39	1	2	1	4	3	3	1	1	1	2	3	3	1	0	1	0	0	1	0	-1	-1	-1	0	1	0	-1	50	4	0	52	1
4	1	2	39	1	2	1	4	3	3	1	1	1	2	3	3	1	0	0	1	1	0	0	0	1	0	0	0	1	1	70	4	1	52	0
4	1	2	39	1	2	1	4	3	3	1	1	1	2	3	3	1	-1	-1	-1	1	0	0	-1	-1	-1	-1	-1	-1	-1	10	5	0	53	1
4	1	2	39	1	2	1	4	3	3	1	1	1	2	3	3	1	1	0	0	-1	-1	-1	1	0	0	1	0	0	1	50	5	1	53	0
4	1	2	39	1	2	1	4	3	3	1	1	1	2	3	3	1	-1	-1	-1	-1	-1	-1	1	0	0	0	0	1	1	10	6	1	54	1
4	1	2	39	1	2	1	4	3	3	1	1	1	2	3	3	1	1	0	0	1	0	0	0	1	0	1	0	0	-1	70	6	0	54	0
4	1	2	39	1	2	1	4	3	3	1	1	1	2	3	3	1	0	1	0	-1	-1	-1	0	1	0	0	1	0	-1	70	7	0	55	1
4	1	2	39	1	2	1	4	3	3	1	1	1	2	3	3	1	-1	-1	-1	0	0	1	0	0	1	1	0	0	1	50	7	1	55	0
4	1	2	39	1	2	1	4	3	3	1	1	1	2	3	3	1	-1	-1	-1	0	1	0	1	0	0	1	0	0	-1	30	8	0	56	1
4	1	2	39	1	2	1	4	3	3	1	1	1	2	3	3	1	0	1	0	-1	-1	-1	0	0	1	-1	-1	-1	1	50	8	1	56	0
4	1	2	39	1	2	1	4	3	3	1	1	1	2	3	3	1	-1	-1	-1	-1	-1	-1	0	0	1	0	1	0	-1	70	9	0	57	1
4	1	2	39	1	2	1	4	3	3	1	1	1	2	3	3	1	0	1	0	0	1	0	0	1	0	0	0	1	1	10	9	1	57	0
4	1	2	39	1	2	1	4	3	3	1	1	1	2	3	3	1	0	0	1	1	0	0	1	0	0	0	1	0	1	10	10	1	58	1
4	1	2	39	1	2	1	4	3	3	1	1	1	2	3	3	1	-1	-1	-1	0	0	1	0	1	0	0	0	1	-1	70	10	0	58	0
4	1	2	39	1	2	1	4	3	3	1	1	1	2	3	3	1	0	0	1	0	0	1	1	0	0	-1	-1	-1	-1	10	11	0	59	1
4	1	2	39	1	2	1	4	3	3	1	1	1	2	3	3	1	-1	-1	-1	1	0	0	0	1	0	0	1	0	1	30	11	1	59	0
4	1	2	39	1	2	1	4	3	3	1	1	1	2	3	3	1	1	0	0	0	1	0	-1	-1	-1	0	0	1	1	70	12	0	60	1
4	1	2	39	1	2	1	4	3	3	1	1	1	2	3	3	1	0	1	0	0	0	1	0	1	0	1	0	0	-1	30	12	1	60	0
4	1	2	39	1	2	1	4	3	3	1	1	1	2	3	3	1	1	0	0	-1	-1	-1	0	0	1	-1	-1	-1	-1	30	13	0	61	1
4	1	2	39	1	2	1	4	3	3	1	1	1	2	3	3	1	0	1	0	0	0	1	-1	-1	-1	0	1	0	1	70	13	1	61	0
4	1	2	39	1	2	1	4	3	3	1	1	1	2	3	3	1	0	0	1	0	1	0	0	0	1	0	0	1	-1	50	14	0	62	1
4	1	2	39	1	2	1	4	3	3	1	1	1	2	3	3	1	1	0	0	-1	-1	-1	-1	-1	-1	1	0	0	1	10	14	1	62	0
4	1	2	39	1	2	1	4	3	3	1	1	1	2	3	3	1	-1	-1	-1	1	0	0	1	0	0	-1	-1	-1	-1	50	15	0	63	1
4	1	2	39	1	2	1	4	3	3	1	1	1	2	3	3	1	0	0	1	0	0	1	0	0	1	0	1	0	1	30	15	1	63	0
4	1	2	39	1	2	1	4	3	3	1	1	1	2	3	3	1	1	0	0	0	0	1	0	1	0	0	1	0	-1	50	16	0	64	1
4	1	2	39	1	2	1	4	3	3	1	1	1	2	3	3	1	0	1	0	0	1	0	0	0	1	1	0	0	1	70	16	1	64	0
5	1	2	36	1	2	1	1	4	4	2	1	10	0.5	2	4	1	0	0	1	-1	-1	-1	-1	-1	-1	-1	-1	-1	1	30	1	0	65	1
5	1	2	36	1	2	1	1	4	4	2	1	10	0.5	2	4	1	1	0	0	1	0	0	0	0	1	0	0	1	-1	10	1	1	65	0
5	1	2	36	1	2	1	1	4	4	2	1	10	0.5	2	4	1	0	0	1	-1	-1	-1	-1	-1	-1	1	0	0	-1	10	2	0	66	1
5	1	2	36	1	2	1	1	4	4	2	1	10	0.5	2	4	1	1	0	0	0	0	1	1	0	0	-1	-1	-1	1	30	2	1	66	0
5	1	2	36	1	2	1	1	4	4	2	1	10	0.5	2	4	1	0	1	0	1	0	0	-1	-1	-1	0	0	1	-1	30	3	0	67	1
5	1	2	36	1	2	1	1	4	4	2	1	10	0.5	2	4	1	-1	-1	-1	0	1	0	0	1	0	0	1	0	1	10	3	1	67	0
5	1	2	36	1	2	1	1	4	4	2	1	10	0.5	2	4	1	0	1	0	0	1	0	-1	-1	-1	0	1	0	-1	50	4	0	68	1
5	1	2	36	1	2	1	1	4	4	2	1	10	0.5	2	4	1	0	0	1	1	0	0	0	1	0	0	0	1	1	70	4	1	68	0
5	1	2	36	1	2	1	1	4	4	2	1	10	0.5	2	4	1	-1	-1	-1	1	0	0	-1	-1	-1	-1	-1	-1	-1	10	5	0	69	1
5	1	2	36	1	2	1	1	4	4	2	1	10	0.5	2	4	1	1	0	0	-1	-1	-1	1	0	0	1	0	0	1	50	5	1	69	0
5	1	2	36	1	2	1	1	4	4	2	1	10	0.5	2	4	1	-1	-1	-1	-1	-1	-1	1	0	0	0	0	1	1	10	6	0	70	1
5	1	2	36	1	2	1	1	4	4	2	1	10	0.5	2	4	1	1	0	0	1	0	0	0	1	0	1	0	0	-1	70	6	1	70	0
5	1	2	36	1	2	1	1	4	4	2	1	10	0.5	2	4	1	0	1	0	-1	-1	-1	0	1	0	0	1	0	-1	70	7	0	71	1
5	1	2	36	1	2	1	1	4	4	2	1	10	0.5	2	4	1	-1	-1	-1	0	0	1	0	0	1	1	0	0	1	50	7	1	71	0
5	1	2	36	1	2	1	1	4	4	2	1	10	0.5	2	4	1	-1	-1	-1	0	1	0	1	0	0	1	0	0	-1	30	8	0	72	1
5	1	2	36	1	2	1	1	4	4	2	1	10	0.5	2	4	1	0	1	0	-1	-1	-1	0	0	1	-1	-1	-1	1	50	8	1	72	0
5	1	2	36	1	2	1	1	4	4	2	1	10	0.5	2	4	1	-1	-1	-1	-1	-1	-1	0	0	1	0	1	0	-1	70	9	0	73	1
5	1	2	36	1	2	1	1	4	4	2	1	10	0.5	2	4	1	0	1	0	0	1	0	0	1	0	0	0	1	1	10	9	1	73	0
5	1	2	36	1	2	1	1	4	4	2	1	10	0.5	2	4	1	0	0	1	1	0	0	1	0	0	0	1	0	1	10	10	1	74	1
5	1	2	36	1	2	1	1	4	4	2	1	10	0.5	2	4	1	-1	-1	-1	0	0	1	0	1	0	0	0	1	-1	70	10	0	74	0
5	1	2	36	1	2	1	1	4	4	2	1	10	0.5	2	4	1	0	0	1	0	0	1	1	0	0	-1	-1	-1	-1	10	11	0	75	1
5	1	2	36	1	2	1	1	4	4	2	1	10	0.5	2	4	1	-1	-1	-1	1	0	0	0	1	0	0	1	0	1	30	11	1	75	0
5	1	2	36	1	2	1	1	4	4	2	1	10	0.5	2	4	1	1	0	0	0	1	0	-1	-1	-1	0	0	1	1	70	12	0	76	1
5	1	2	36	1	2	1	1	4	4	2	1	10	0.5	2	4	1	0	1	0	0	0	1	0	1	0	1	0	0	-1	30	12	1	76	0
5	1	2	36	1	2	1	1	4	4	2	1	10	0.5	2	4	1	1	0	0	-1	-1	-1	0	0	1	-1	-1	-1	-1	30	13	0	77	1
5	1	2	36	1	2	1	1	4	4	2	1	10	0.5	2	4	1	0	1	0	0	0	1	-1	-1	-1	0	1	0	1	70	13	1	77	0
5	1	2	36	1	2	1	1	4	4	2	1	10	0.5	2	4	1	0	0	1	0	1	0	0	0	1	0	0	1	-1	50	14	0	78	1
5	1	2	36	1	2	1	1	4	4	2	1	10	0.5	2	4	1	1	0	0	-1	-1	-1	-1	-1	-1	1	0	0	1	10	14	1	78	0
5	1	2	36	1	2	1	1	4	4	2	1	10	0.5	2	4	1	-1	-1	-1	1	0	0	1	0	0	-1	-1	-1	-1	50	15	0	79	1
5	1	2	36	1	2	1	1	4	4	2	1	10	0.5	2	4	1	0	0	1	0	0	1	0	0	1	0	1	0	1	30	15	1	79	0
5	1	2	36	1	2	1	1	4	4	2	1	10	0.5	2	4	1	1	0	0	0	0	1	0	1	0	0	1	0	-1	50	16	0	80	1
5	1	2	36	1	2	1	1	4	4	2	1	10	0.5	2	4	1	0	1	0	0	1	0	0	0	1	1	0	0	1	70	16	1	80	0
6	1	2	50	1	2	1	1	4	4	1	1	5	1.5	3	4	1	0	0	1	-1	-1	-1	-1	-1	-1	-1	-1	-1	1	30	1	0	81	1
6	1	2	50	1	2	1	1	4	4	1	1	5	1.5	3	4	1	1	0	0	1	0	0	0	0	1	0	0	1	-1	10	1	1	81	0
6	1	2	50	1	2	1	1	4	4	1	1	5	1.5	3	4	1	0	0	1	-1	-1	-1	-1	-1	-1	1	0	0	-1	10	2	0	82	1
6	1	2	50	1	2	1	1	4	4	1	1	5	1.5	3	4	1	1	0	0	0	0	1	1	0	0	-1	-1	-1	1	30	2	1	82	0
6	1	2	50	1	2	1	1	4	4	1	1	5	1.5	3	4	1	0	1	0	1	0	0	-1	-1	-1	0	0	1	-1	30	3	1	83	1
6	1	2	50	1	2	1	1	4	4	1	1	5	1.5	3	4	1	-1	-1	-1	0	1	0	0	1	0	0	1	0	1	10	3	0	83	0
6	1	2	50	1	2	1	1	4	4	1	1	5	1.5	3	4	1	0	1	0	0	1	0	-1	-1	-1	0	1	0	-1	50	4	0	84	1
6	1	2	50	1	2	1	1	4	4	1	1	5	1.5	3	4	1	0	0	1	1	0	0	0	1	0	0	0	1	1	70	4	1	84	0
6	1	2	50	1	2	1	1	4	4	1	1	5	1.5	3	4	1	-1	-1	-1	1	0	0	-1	-1	-1	-1	-1	-1	-1	10	5	0	85	1
6	1	2	50	1	2	1	1	4	4	1	1	5	1.5	3	4	1	1	0	0	-1	-1	-1	1	0	0	1	0	0	1	50	5	1	85	0
6	1	2	50	1	2	1	1	4	4	1	1	5	1.5	3	4	1	-1	-1	-1	-1	-1	-1	1	0	0	0	0	1	1	10	6	0	86	1
6	1	2	50	1	2	1	1	4	4	1	1	5	1.5	3	4	1	1	0	0	1	0	0	0	1	0	1	0	0	-1	70	6	1	86	0
6	1	2	50	1	2	1	1	4	4	1	1	5	1.5	3	4	1	0	1	0	-1	-1	-1	0	1	0	0	1	0	-1	70	7	0	87	1
6	1	2	50	1	2	1	1	4	4	1	1	5	1.5	3	4	1	-1	-1	-1	0	0	1	0	0	1	1	0	0	1	50	7	1	87	0
6	1	2	50	1	2	1	1	4	4	1	1	5	1.5	3	4	1	-1	-1	-1	0	1	0	1	0	0	1	0	0	-1	30	8	0	88	1
6	1	2	50	1	2	1	1	4	4	1	1	5	1.5	3	4	1	0	1	0	-1	-1	-1	0	0	1	-1	-1	-1	1	50	8	1	88	0
6	1	2	50	1	2	1	1	4	4	1	1	5	1.5	3	4	1	-1	-1	-1	-1	-1	-1	0	0	1	0	1	0	-1	70	9	0	89	1
6	1	2	50	1	2	1	1	4	4	1	1	5	1.5	3	4	1	0	1	0	0	1	0	0	1	0	0	0	1	1	10	9	1	89	0
6	1	2	50	1	2	1	1	4	4	1	1	5	1.5	3	4	1	0	0	1	1	0	0	1	0	0	0	1	0	1	10	10	1	90	1
6	1	2	50	1	2	1	1	4	4	1	1	5	1.5	3	4	1	-1	-1	-1	0	0	1	0	1	0	0	0	1	-1	70	10	0	90	0
6	1	2	50	1	2	1	1	4	4	1	1	5	1.5	3	4	1	0	0	1	0	0	1	1	0	0	-1	-1	-1	-1	10	11	0	91	1
6	1	2	50	1	2	1	1	4	4	1	1	5	1.5	3	4	1	-1	-1	-1	1	0	0	0	1	0	0	1	0	1	30	11	1	91	0
6	1	2	50	1	2	1	1	4	4	1	1	5	1.5	3	4	1	1	0	0	0	1	0	-1	-1	-1	0	0	1	1	70	12	0	92	1
6	1	2	50	1	2	1	1	4	4	1	1	5	1.5	3	4	1	0	1	0	0	0	1	0	1	0	1	0	0	-1	30	12	1	92	0
6	1	2	50	1	2	1	1	4	4	1	1	5	1.5	3	4	1	1	0	0	-1	-1	-1	0	0	1	-1	-1	-1	-1	30	13	0	93	1
6	1	2	50	1	2	1	1	4	4	1	1	5	1.5	3	4	1	0	1	0	0	0	1	-1	-1	-1	0	1	0	1	70	13	1	93	0
6	1	2	50	1	2	1	1	4	4	1	1	5	1.5	3	4	1	0	0	1	0	1	0	0	0	1	0	0	1	-1	50	14	0	94	1
6	1	2	50	1	2	1	1	4	4	1	1	5	1.5	3	4	1	1	0	0	-1	-1	-1	-1	-1	-1	1	0	0	1	10	14	1	94	0
6	1	2	50	1	2	1	1	4	4	1	1	5	1.5	3	4	1	-1	-1	-1	1	0	0	1	0	0	-1	-1	-1	-1	50	15	0	95	1
6	1	2	50	1	2	1	1	4	4	1	1	5	1.5	3	4	1	0	0	1	0	0	1	0	0	1	0	1	0	1	30	15	1	95	0
6	1	2	50	1	2	1	1	4	4	1	1	5	1.5	3	4	1	1	0	0	0	0	1	0	1	0	0	1	0	-1	50	16	0	96	1
6	1	2	50	1	2	1	1	4	4	1	1	5	1.5	3	4	1	0	1	0	0	1	0	0	0	1	1	0	0	1	70	16	1	96	0
7	1	2	36	1	2	1	1	4	2	2	1	1	2	2	4	1	0	0	1	-1	-1	-1	-1	-1	-1	-1	-1	-1	1	30	1	1	97	1
7	1	2	36	1	2	1	1	4	2	2	1	1	2	2	4	1	1	0	0	1	0	0	0	0	1	0	0	1	-1	10	1	0	97	0
7	1	2	36	1	2	1	1	4	2	2	1	1	2	2	4	1	0	0	1	-1	-1	-1	-1	-1	-1	1	0	0	-1	10	2	1	98	1
7	1	2	36	1	2	1	1	4	2	2	1	1	2	2	4	1	1	0	0	0	0	1	1	0	0	-1	-1	-1	1	30	2	0	98	0
7	1	2	36	1	2	1	1	4	2	2	1	1	2	2	4	1	0	1	0	1	0	0	-1	-1	-1	0	0	1	-1	30	3	1	99	1
7	1	2	36	1	2	1	1	4	2	2	1	1	2	2	4	1	-1	-1	-1	0	1	0	0	1	0	0	1	0	1	10	3	0	99	0
7	1	2	36	1	2	1	1	4	2	2	1	1	2	2	4	1	0	1	0	0	1	0	-1	-1	-1	0	1	0	-1	50	4	1	100	1
7	1	2	36	1	2	1	1	4	2	2	1	1	2	2	4	1	0	0	1	1	0	0	0	1	0	0	0	1	1	70	4	0	100	0
7	1	2	36	1	2	1	1	4	2	2	1	1	2	2	4	1	-1	-1	-1	1	0	0	-1	-1	-1	-1	-1	-1	-1	10	5	0	101	1
7	1	2	36	1	2	1	1	4	2	2	1	1	2	2	4	1	1	0	0	-1	-1	-1	1	0	0	1	0	0	1	50	5	1	101	0
7	1	2	36	1	2	1	1	4	2	2	1	1	2	2	4	1	-1	-1	-1	-1	-1	-1	1	0	0	0	0	1	1	10	6	1	102	1
7	1	2	36	1	2	1	1	4	2	2	1	1	2	2	4	1	1	0	0	1	0	0	0	1	0	1	0	0	-1	70	6	0	102	0
7	1	2	36	1	2	1	1	4	2	2	1	1	2	2	4	1	0	1	0	-1	-1	-1	0	1	0	0	1	0	-1	70	7	0	103	1
7	1	2	36	1	2	1	1	4	2	2	1	1	2	2	4	1	-1	-1	-1	0	0	1	0	0	1	1	0	0	1	50	7	1	103	0
7	1	2	36	1	2	1	1	4	2	2	1	1	2	2	4	1	-1	-1	-1	0	1	0	1	0	0	1	0	0	-1	30	8	1	104	1
7	1	2	36	1	2	1	1	4	2	2	1	1	2	2	4	1	0	1	0	-1	-1	-1	0	0	1	-1	-1	-1	1	50	8	0	104	0
7	1	2	36	1	2	1	1	4	2	2	1	1	2	2	4	1	-1	-1	-1	-1	-1	-1	0	0	1	0	1	0	-1	70	9	1	105	1
7	1	2	36	1	2	1	1	4	2	2	1	1	2	2	4	1	0	1	0	0	1	0	0	1	0	0	0	1	1	10	9	0	105	0
7	1	2	36	1	2	1	1	4	2	2	1	1	2	2	4	1	0	0	1	1	0	0	1	0	0	0	1	0	1	10	10	0	106	1
7	1	2	36	1	2	1	1	4	2	2	1	1	2	2	4	1	-1	-1	-1	0	0	1	0	1	0	0	0	1	-1	70	10	1	106	0
7	1	2	36	1	2	1	1	4	2	2	1	1	2	2	4	1	0	0	1	0	0	1	1	0	0	-1	-1	-1	-1	10	11	1	107	1
7	1	2	36	1	2	1	1	4	2	2	1	1	2	2	4	1	-1	-1	-1	1	0	0	0	1	0	0	1	0	1	30	11	0	107	0
7	1	2	36	1	2	1	1	4	2	2	1	1	2	2	4	1	1	0	0	0	1	0	-1	-1	-1	0	0	1	1	70	12	0	108	1
7	1	2	36	1	2	1	1	4	2	2	1	1	2	2	4	1	0	1	0	0	0	1	0	1	0	1	0	0	-1	30	12	1	108	0
7	1	2	36	1	2	1	1	4	2	2	1	1	2	2	4	1	1	0	0	-1	-1	-1	0	0	1	-1	-1	-1	-1	30	13	1	109	1
7	1	2	36	1	2	1	1	4	2	2	1	1	2	2	4	1	0	1	0	0	0	1	-1	-1	-1	0	1	0	1	70	13	0	109	0
7	1	2	36	1	2	1	1	4	2	2	1	1	2	2	4	1	0	0	1	0	1	0	0	0	1	0	0	1	-1	50	14	1	110	1
7	1	2	36	1	2	1	1	4	2	2	1	1	2	2	4	1	1	0	0	-1	-1	-1	-1	-1	-1	1	0	0	1	10	14	0	110	0
7	1	2	36	1	2	1	1	4	2	2	1	1	2	2	4	1	-1	-1	-1	1	0	0	1	0	0	-1	-1	-1	-1	50	15	1	111	1
7	1	2	36	1	2	1	1	4	2	2	1	1	2	2	4	1	0	0	1	0	0	1	0	0	1	0	1	0	1	30	15	0	111	0
7	1	2	36	1	2	1	1	4	2	2	1	1	2	2	4	1	1	0	0	0	0	1	0	1	0	0	1	0	-1	50	16	1	112	1
7	1	2	36	1	2	1	1	4	2	2	1	1	2	2	4	1	0	1	0	0	1	0	0	0	1	1	0	0	1	70	16	0	112	0
8	1	2	48	1	2	1	1	3	2	2	2	1	2	1	4	1	0	0	1	-1	-1	-1	-1	-1	-1	-1	-1	-1	1	30	1	0	113	1
8	1	2	48	1	2	1	1	3	2	2	2	1	2	1	4	1	1	0	0	1	0	0	0	0	1	0	0	1	-1	10	1	1	113	0
8	1	2	48	1	2	1	1	3	2	2	2	1	2	1	4	1	0	0	1	-1	-1	-1	-1	-1	-1	1	0	0	-1	10	2	0	114	1
8	1	2	48	1	2	1	1	3	2	2	2	1	2	1	4	1	1	0	0	0	0	1	1	0	0	-1	-1	-1	1	30	2	1	114	0
8	1	2	48	1	2	1	1	3	2	2	2	1	2	1	4	1	0	1	0	1	0	0	-1	-1	-1	0	0	1	-1	30	3	1	115	1
8	1	2	48	1	2	1	1	3	2	2	2	1	2	1	4	1	-1	-1	-1	0	1	0	0	1	0	0	1	0	1	10	3	0	115	0
8	1	2	48	1	2	1	1	3	2	2	2	1	2	1	4	1	0	1	0	0	1	0	-1	-1	-1	0	1	0	-1	50	4	1	116	1
8	1	2	48	1	2	1	1	3	2	2	2	1	2	1	4	1	0	0	1	1	0	0	0	1	0	0	0	1	1	70	4	0	116	0
8	1	2	48	1	2	1	1	3	2	2	2	1	2	1	4	1	-1	-1	-1	1	0	0	-1	-1	-1	-1	-1	-1	-1	10	5	0	117	1
8	1	2	48	1	2	1	1	3	2	2	2	1	2	1	4	1	1	0	0	-1	-1	-1	1	0	0	1	0	0	1	50	5	1	117	0
8	1	2	48	1	2	1	1	3	2	2	2	1	2	1	4	1	-1	-1	-1	-1	-1	-1	1	0	0	0	0	1	1	10	6	0	118	1
8	1	2	48	1	2	1	1	3	2	2	2	1	2	1	4	1	1	0	0	1	0	0	0	1	0	1	0	0	-1	70	6	1	118	0
8	1	2	48	1	2	1	1	3	2	2	2	1	2	1	4	1	0	1	0	-1	-1	-1	0	1	0	0	1	0	-1	70	7	1	119	1
8	1	2	48	1	2	1	1	3	2	2	2	1	2	1	4	1	-1	-1	-1	0	0	1	0	0	1	1	0	0	1	50	7	0	119	0
8	1	2	48	1	2	1	1	3	2	2	2	1	2	1	4	1	-1	-1	-1	0	1	0	1	0	0	1	0	0	-1	30	8	0	120	1
8	1	2	48	1	2	1	1	3	2	2	2	1	2	1	4	1	0	1	0	-1	-1	-1	0	0	1	-1	-1	-1	1	50	8	1	120	0
8	1	2	48	1	2	1	1	3	2	2	2	1	2	1	4	1	-1	-1	-1	-1	-1	-1	0	0	1	0	1	0	-1	70	9	0	121	1
8	1	2	48	1	2	1	1	3	2	2	2	1	2	1	4	1	0	1	0	0	1	0	0	1	0	0	0	1	1	10	9	1	121	0
8	1	2	48	1	2	1	1	3	2	2	2	1	2	1	4	1	0	0	1	1	0	0	1	0	0	0	1	0	1	10	10	1	122	1
8	1	2	48	1	2	1	1	3	2	2	2	1	2	1	4	1	-1	-1	-1	0	0	1	0	1	0	0	0	1	-1	70	10	0	122	0
8	1	2	48	1	2	1	1	3	2	2	2	1	2	1	4	1	0	0	1	0	0	1	1	0	0	-1	-1	-1	-1	10	11	0	123	1
8	1	2	48	1	2	1	1	3	2	2	2	1	2	1	4	1	-1	-1	-1	1	0	0	0	1	0	0	1	0	1	30	11	1	123	0
8	1	2	48	1	2	1	1	3	2	2	2	1	2	1	4	1	1	0	0	0	1	0	-1	-1	-1	0	0	1	1	70	12	1	124	1
8	1	2	48	1	2	1	1	3	2	2	2	1	2	1	4	1	0	1	0	0	0	1	0	1	0	1	0	0	-1	30	12	0	124	0
8	1	2	48	1	2	1	1	3	2	2	2	1	2	1	4	1	1	0	0	-1	-1	-1	0	0	1	-1	-1	-1	-1	30	13	0	125	1
8	1	2	48	1	2	1	1	3	2	2	2	1	2	1	4	1	0	1	0	0	0	1	-1	-1	-1	0	1	0	1	70	13	1	125	0
8	1	2	48	1	2	1	1	3	2	2	2	1	2	1	4	1	0	0	1	0	1	0	0	0	1	0	0	1	-1	50	14	0	126	1
8	1	2	48	1	2	1	1	3	2	2	2	1	2	1	4	1	1	0	0	-1	-1	-1	-1	-1	-1	1	0	0	1	10	14	1	126	0
8	1	2	48	1	2	1	1	3	2	2	2	1	2	1	4	1	-1	-1	-1	1	0	0	1	0	0	-1	-1	-1	-1	50	15	0	127	1
8	1	2	48	1	2	1	1	3	2	2	2	1	2	1	4	1	0	0	1	0	0	1	0	0	1	0	1	0	1	30	15	1	127	0
8	1	2	48	1	2	1	1	3	2	2	2	1	2	1	4	1	1	0	0	0	0	1	0	1	0	0	1	0	-1	50	16	1	128	1
8	1	2	48	1	2	1	1	3	2	2	2	1	2	1	4	1	0	1	0	0	1	0	0	0	1	1	0	0	1	70	16	0	128	0
9	1	1	32	1	2	1	1	4	3	2	1	1	2	1	4	1	0	0	1	-1	-1	-1	-1	-1	-1	-1	-1	-1	1	30	1	0	129	1
9	1	1	32	1	2	1	1	4	3	2	1	1	2	1	4	1	1	0	0	1	0	0	0	0	1	0	0	1	-1	10	1	1	129	0
9	1	1	32	1	2	1	1	4	3	2	1	1	2	1	4	1	0	0	1	-1	-1	-1	-1	-1	-1	1	0	0	-1	10	2	0	130	1
9	1	1	32	1	2	1	1	4	3	2	1	1	2	1	4	1	1	0	0	0	0	1	1	0	0	-1	-1	-1	1	30	2	1	130	0
9	1	1	32	1	2	1	1	4	3	2	1	1	2	1	4	1	0	1	0	1	0	0	-1	-1	-1	0	0	1	-1	30	3	1	131	1
9	1	1	32	1	2	1	1	4	3	2	1	1	2	1	4	1	-1	-1	-1	0	1	0	0	1	0	0	1	0	1	10	3	0	131	0
9	1	1	32	1	2	1	1	4	3	2	1	1	2	1	4	1	0	1	0	0	1	0	-1	-1	-1	0	1	0	-1	50	4	0	132	1
9	1	1	32	1	2	1	1	4	3	2	1	1	2	1	4	1	0	0	1	1	0	0	0	1	0	0	0	1	1	70	4	1	132	0
9	1	1	32	1	2	1	1	4	3	2	1	1	2	1	4	1	-1	-1	-1	1	0	0	-1	-1	-1	-1	-1	-1	-1	10	5	0	133	1
9	1	1	32	1	2	1	1	4	3	2	1	1	2	1	4	1	1	0	0	-1	-1	-1	1	0	0	1	0	0	1	50	5	1	133	0
9	1	1	32	1	2	1	1	4	3	2	1	1	2	1	4	1	-1	-1	-1	-1	-1	-1	1	0	0	0	0	1	1	10	6	1	134	1
9	1	1	32	1	2	1	1	4	3	2	1	1	2	1	4	1	1	0	0	1	0	0	0	1	0	1	0	0	-1	70	6	0	134	0
9	1	1	32	1	2	1	1	4	3	2	1	1	2	1	4	1	0	1	0	-1	-1	-1	0	1	0	0	1	0	-1	70	7	1	135	1
9	1	1	32	1	2	1	1	4	3	2	1	1	2	1	4	1	-1	-1	-1	0	0	1	0	0	1	1	0	0	1	50	7	0	135	0
9	1	1	32	1	2	1	1	4	3	2	1	1	2	1	4	1	-1	-1	-1	0	1	0	1	0	0	1	0	0	-1	30	8	0	136	1
9	1	1	32	1	2	1	1	4	3	2	1	1	2	1	4	1	0	1	0	-1	-1	-1	0	0	1	-1	-1	-1	1	50	8	1	136	0
9	1	1	32	1	2	1	1	4	3	2	1	1	2	1	4	1	-1	-1	-1	-1	-1	-1	0	0	1	0	1	0	-1	70	9	0	137	1
9	1	1	32	1	2	1	1	4	3	2	1	1	2	1	4	1	0	1	0	0	1	0	0	1	0	0	0	1	1	10	9	1	137	0
9	1	1	32	1	2	1	1	4	3	2	1	1	2	1	4	1	0	0	1	1	0	0	1	0	0	0	1	0	1	10	10	0	138	1
9	1	1	32	1	2	1	1	4	3	2	1	1	2	1	4	1	-1	-1	-1	0	0	1	0	1	0	0	0	1	-1	70	10	1	138	0
9	1	1	32	1	2	1	1	4	3	2	1	1	2	1	4	1	0	0	1	0	0	1	1	0	0	-1	-1	-1	-1	10	11	1	139	1
9	1	1	32	1	2	1	1	4	3	2	1	1	2	1	4	1	-1	-1	-1	1	0	0	0	1	0	0	1	0	1	30	11	0	139	0
9	1	1	32	1	2	1	1	4	3	2	1	1	2	1	4	1	1	0	0	0	1	0	-1	-1	-1	0	0	1	1	70	12	1	140	1
9	1	1	32	1	2	1	1	4	3	2	1	1	2	1	4	1	0	1	0	0	0	1	0	1	0	1	0	0	-1	30	12	0	140	0
9	1	1	32	1	2	1	1	4	3	2	1	1	2	1	4	1	1	0	0	-1	-1	-1	0	0	1	-1	-1	-1	-1	30	13	0	141	1
9	1	1	32	1	2	1	1	4	3	2	1	1	2	1	4	1	0	1	0	0	0	1	-1	-1	-1	0	1	0	1	70	13	1	141	0
9	1	1	32	1	2	1	1	4	3	2	1	1	2	1	4	1	0	0	1	0	1	0	0	0	1	0	0	1	-1	50	14	1	142	1
9	1	1	32	1	2	1	1	4	3	2	1	1	2	1	4	1	1	0	0	-1	-1	-1	-1	-1	-1	1	0	0	1	10	14	0	142	0
9	1	1	32	1	2	1	1	4	3	2	1	1	2	1	4	1	-1	-1	-1	1	0	0	1	0	0	-1	-1	-1	-1	50	15	0	143	1
9	1	1	32	1	2	1	1	4	3	2	1	1	2	1	4	1	0	0	1	0	0	1	0	0	1	0	1	0	1	30	15	1	143	0
9	1	1	32	1	2	1	1	4	3	2	1	1	2	1	4	1	1	0	0	0	0	1	0	1	0	0	1	0	-1	50	16	0	144	1
9	1	1	32	1	2	1	1	4	3	2	1	1	2	1	4	1	0	1	0	0	1	0	0	0	1	1	0	0	1	70	16	1	144	0
10	1	1	52	1	1	1	1	1	2	1	2	1	0.5	1	5	1	0	0	1	-1	-1	-1	-1	-1	-1	-1	-1	-1	1	30	1	0	145	1
10	1	1	52	1	1	1	1	1	2	1	2	1	0.5	1	5	1	1	0	0	1	0	0	0	0	1	0	0	1	-1	10	1	1	145	0
10	1	1	52	1	1	1	1	1	2	1	2	1	0.5	1	5	1	0	0	1	-1	-1	-1	-1	-1	-1	1	0	0	-1	10	2	1	146	1
10	1	1	52	1	1	1	1	1	2	1	2	1	0.5	1	5	1	1	0	0	0	0	1	1	0	0	-1	-1	-1	1	30	2	0	146	0
10	1	1	52	1	1	1	1	1	2	1	2	1	0.5	1	5	1	0	1	0	1	0	0	-1	-1	-1	0	0	1	-1	30	3	0	147	1
10	1	1	52	1	1	1	1	1	2	1	2	1	0.5	1	5	1	-1	-1	-1	0	1	0	0	1	0	0	1	0	1	10	3	1	147	0
10	1	1	52	1	1	1	1	1	2	1	2	1	0.5	1	5	1	0	1	0	0	1	0	-1	-1	-1	0	1	0	-1	50	4	0	148	1
10	1	1	52	1	1	1	1	1	2	1	2	1	0.5	1	5	1	0	0	1	1	0	0	0	1	0	0	0	1	1	70	4	1	148	0
10	1	1	52	1	1	1	1	1	2	1	2	1	0.5	1	5	1	-1	-1	-1	1	0	0	-1	-1	-1	-1	-1	-1	-1	10	5	0	149	1
10	1	1	52	1	1	1	1	1	2	1	2	1	0.5	1	5	1	1	0	0	-1	-1	-1	1	0	0	1	0	0	1	50	5	1	149	0
10	1	1	52	1	1	1	1	1	2	1	2	1	0.5	1	5	1	-1	-1	-1	-1	-1	-1	1	0	0	0	0	1	1	10	6	0	150	1
10	1	1	52	1	1	1	1	1	2	1	2	1	0.5	1	5	1	1	0	0	1	0	0	0	1	0	1	0	0	-1	70	6	1	150	0
10	1	1	52	1	1	1	1	1	2	1	2	1	0.5	1	5	1	0	1	0	-1	-1	-1	0	1	0	0	1	0	-1	70	7	1	151	1
10	1	1	52	1	1	1	1	1	2	1	2	1	0.5	1	5	1	-1	-1	-1	0	0	1	0	0	1	1	0	0	1	50	7	0	151	0
10	1	1	52	1	1	1	1	1	2	1	2	1	0.5	1	5	1	-1	-1	-1	0	1	0	1	0	0	1	0	0	-1	30	8	0	152	1
10	1	1	52	1	1	1	1	1	2	1	2	1	0.5	1	5	1	0	1	0	-1	-1	-1	0	0	1	-1	-1	-1	1	50	8	1	152	0
10	1	1	52	1	1	1	1	1	2	1	2	1	0.5	1	5	1	-1	-1	-1	-1	-1	-1	0	0	1	0	1	0	-1	70	9	0	153	1
10	1	1	52	1	1	1	1	1	2	1	2	1	0.5	1	5	1	0	1	0	0	1	0	0	1	0	0	0	1	1	10	9	1	153	0
10	1	1	52	1	1	1	1	1	2	1	2	1	0.5	1	5	1	0	0	1	1	0	0	1	0	0	0	1	0	1	10	10	1	154	1
10	1	1	52	1	1	1	1	1	2	1	2	1	0.5	1	5	1	-1	-1	-1	0	0	1	0	1	0	0	0	1	-1	70	10	0	154	0
10	1	1	52	1	1	1	1	1	2	1	2	1	0.5	1	5	1	0	0	1	0	0	1	1	0	0	-1	-1	-1	-1	10	11	1	155	1
10	1	1	52	1	1	1	1	1	2	1	2	1	0.5	1	5	1	-1	-1	-1	1	0	0	0	1	0	0	1	0	1	30	11	0	155	0
10	1	1	52	1	1	1	1	1	2	1	2	1	0.5	1	5	1	1	0	0	0	1	0	-1	-1	-1	0	0	1	1	70	12	0	156	1
10	1	1	52	1	1	1	1	1	2	1	2	1	0.5	1	5	1	0	1	0	0	0	1	0	1	0	1	0	0	-1	30	12	1	156	0
10	1	1	52	1	1	1	1	1	2	1	2	1	0.5	1	5	1	1	0	0	-1	-1	-1	0	0	1	-1	-1	-1	-1	30	13	0	157	1
10	1	1	52	1	1	1	1	1	2	1	2	1	0.5	1	5	1	0	1	0	0	0	1	-1	-1	-1	0	1	0	1	70	13	1	157	0
10	1	1	52	1	1	1	1	1	2	1	2	1	0.5	1	5	1	0	0	1	0	1	0	0	0	1	0	0	1	-1	50	14	0	158	1
10	1	1	52	1	1	1	1	1	2	1	2	1	0.5	1	5	1	1	0	0	-1	-1	-1	-1	-1	-1	1	0	0	1	10	14	1	158	0
10	1	1	52	1	1	1	1	1	2	1	2	1	0.5	1	5	1	-1	-1	-1	1	0	0	1	0	0	-1	-1	-1	-1	50	15	1	159	1
10	1	1	52	1	1	1	1	1	2	1	2	1	0.5	1	5	1	0	0	1	0	0	1	0	0	1	0	1	0	1	30	15	0	159	0
10	1	1	52	1	1	1	1	1	2	1	2	1	0.5	1	5	1	1	0	0	0	0	1	0	1	0	0	1	0	-1	50	16	1	160	1
10	1	1	52	1	1	1	1	1	2	1	2	1	0.5	1	5	1	0	1	0	0	1	0	0	0	1	1	0	0	1	70	16	0	160	0
11	1	2	56	1	2	1	2	3	2	2	1	1	25	3	2	1	0	0	1	-1	-1	-1	-1	-1	-1	-1	-1	-1	1	30	1	0	161	1
11	1	2	56	1	2	1	2	3	2	2	1	1	25	3	2	1	1	0	0	1	0	0	0	0	1	0	0	1	-1	10	1	1	161	0
11	1	2	56	1	2	1	2	3	2	2	1	1	25	3	2	1	0	0	1	-1	-1	-1	-1	-1	-1	1	0	0	-1	10	2	0	162	1
11	1	2	56	1	2	1	2	3	2	2	1	1	25	3	2	1	1	0	0	0	0	1	1	0	0	-1	-1	-1	1	30	2	1	162	0
11	1	2	56	1	2	1	2	3	2	2	1	1	25	3	2	1	0	1	0	1	0	0	-1	-1	-1	0	0	1	-1	30	3	1	163	1
11	1	2	56	1	2	1	2	3	2	2	1	1	25	3	2	1	-1	-1	-1	0	1	0	0	1	0	0	1	0	1	10	3	0	163	0
11	1	2	56	1	2	1	2	3	2	2	1	1	25	3	2	1	0	1	0	0	1	0	-1	-1	-1	0	1	0	-1	50	4	0	164	1
11	1	2	56	1	2	1	2	3	2	2	1	1	25	3	2	1	0	0	1	1	0	0	0	1	0	0	0	1	1	70	4	1	164	0
11	1	2	56	1	2	1	2	3	2	2	1	1	25	3	2	1	-1	-1	-1	1	0	0	-1	-1	-1	-1	-1	-1	-1	10	5	1	165	1
11	1	2	56	1	2	1	2	3	2	2	1	1	25	3	2	1	1	0	0	-1	-1	-1	1	0	0	1	0	0	1	50	5	0	165	0
11	1	2	56	1	2	1	2	3	2	2	1	1	25	3	2	1	-1	-1	-1	-1	-1	-1	1	0	0	0	0	1	1	10	6	0	166	1
11	1	2	56	1	2	1	2	3	2	2	1	1	25	3	2	1	1	0	0	1	0	0	0	1	0	1	0	0	-1	70	6	1	166	0
11	1	2	56	1	2	1	2	3	2	2	1	1	25	3	2	1	0	1	0	-1	-1	-1	0	1	0	0	1	0	-1	70	7	0	167	1
11	1	2	56	1	2	1	2	3	2	2	1	1	25	3	2	1	-1	-1	-1	0	0	1	0	0	1	1	0	0	1	50	7	1	167	0
11	1	2	56	1	2	1	2	3	2	2	1	1	25	3	2	1	-1	-1	-1	0	1	0	1	0	0	1	0	0	-1	30	8	1	168	1
11	1	2	56	1	2	1	2	3	2	2	1	1	25	3	2	1	0	1	0	-1	-1	-1	0	0	1	-1	-1	-1	1	50	8	0	168	0
11	1	2	56	1	2	1	2	3	2	2	1	1	25	3	2	1	-1	-1	-1	-1	-1	-1	0	0	1	0	1	0	-1	70	9	0	169	1
11	1	2	56	1	2	1	2	3	2	2	1	1	25	3	2	1	0	1	0	0	1	0	0	1	0	0	0	1	1	10	9	1	169	0
11	1	2	56	1	2	1	2	3	2	2	1	1	25	3	2	1	0	0	1	1	0	0	1	0	0	0	1	0	1	10	10	1	170	1
11	1	2	56	1	2	1	2	3	2	2	1	1	25	3	2	1	-1	-1	-1	0	0	1	0	1	0	0	0	1	-1	70	10	0	170	0
11	1	2	56	1	2	1	2	3	2	2	1	1	25	3	2	1	0	0	1	0	0	1	1	0	0	-1	-1	-1	-1	10	11	1	171	1
11	1	2	56	1	2	1	2	3	2	2	1	1	25	3	2	1	-1	-1	-1	1	0	0	0	1	0	0	1	0	1	30	11	0	171	0
11	1	2	56	1	2	1	2	3	2	2	1	1	25	3	2	1	1	0	0	0	1	0	-1	-1	-1	0	0	1	1	70	12	0	172	1
11	1	2	56	1	2	1	2	3	2	2	1	1	25	3	2	1	0	1	0	0	0	1	0	1	0	1	0	0	-1	30	12	1	172	0
11	1	2	56	1	2	1	2	3	2	2	1	1	25	3	2	1	1	0	0	-1	-1	-1	0	0	1	-1	-1	-1	-1	30	13	0	173	1
11	1	2	56	1	2	1	2	3	2	2	1	1	25	3	2	1	0	1	0	0	0	1	-1	-1	-1	0	1	0	1	70	13	1	173	0
11	1	2	56	1	2	1	2	3	2	2	1	1	25	3	2	1	0	0	1	0	1	0	0	0	1	0	0	1	-1	50	14	0	174	1
11	1	2	56	1	2	1	2	3	2	2	1	1	25	3	2	1	1	0	0	-1	-1	-1	-1	-1	-1	1	0	0	1	10	14	1	174	0
11	1	2	56	1	2	1	2	3	2	2	1	1	25	3	2	1	-1	-1	-1	1	0	0	1	0	0	-1	-1	-1	-1	50	15	1	175	1
11	1	2	56	1	2	1	2	3	2	2	1	1	25	3	2	1	0	0	1	0	0	1	0	0	1	0	1	0	1	30	15	0	175	0
11	1	2	56	1	2	1	2	3	2	2	1	1	25	3	2	1	1	0	0	0	0	1	0	1	0	0	1	0	-1	50	16	1	176	1
11	1	2	56	1	2	1	2	3	2	2	1	1	25	3	2	1	0	1	0	0	1	0	0	0	1	1	0	0	1	70	16	0	176	0
12	1	2	65	1	2	4	4	1	4	1	2	7	3	2	4	1	0	0	1	-1	-1	-1	-1	-1	-1	-1	-1	-1	1	30	1	1	177	1
12	1	2	65	1	2	4	4	1	4	1	2	7	3	2	4	1	1	0	0	1	0	0	0	0	1	0	0	1	-1	10	1	0	177	0
12	1	2	65	1	2	4	4	1	4	1	2	7	3	2	4	1	0	0	1	-1	-1	-1	-1	-1	-1	1	0	0	-1	10	2	1	178	1
12	1	2	65	1	2	4	4	1	4	1	2	7	3	2	4	1	1	0	0	0	0	1	1	0	0	-1	-1	-1	1	30	2	0	178	0
12	1	2	65	1	2	4	4	1	4	1	2	7	3	2	4	1	0	1	0	1	0	0	-1	-1	-1	0	0	1	-1	30	3	1	179	1
12	1	2	65	1	2	4	4	1	4	1	2	7	3	2	4	1	-1	-1	-1	0	1	0	0	1	0	0	1	0	1	10	3	0	179	0
12	1	2	65	1	2	4	4	1	4	1	2	7	3	2	4	1	0	1	0	0	1	0	-1	-1	-1	0	1	0	-1	50	4	0	180	1
12	1	2	65	1	2	4	4	1	4	1	2	7	3	2	4	1	0	0	1	1	0	0	0	1	0	0	0	1	1	70	4	1	180	0
12	1	2	65	1	2	4	4	1	4	1	2	7	3	2	4	1	-1	-1	-1	1	0	0	-1	-1	-1	-1	-1	-1	-1	10	5	0	181	1
12	1	2	65	1	2	4	4	1	4	1	2	7	3	2	4	1	1	0	0	-1	-1	-1	1	0	0	1	0	0	1	50	5	1	181	0
12	1	2	65	1	2	4	4	1	4	1	2	7	3	2	4	1	-1	-1	-1	-1	-1	-1	1	0	0	0	0	1	1	10	6	1	182	1
12	1	2	65	1	2	4	4	1	4	1	2	7	3	2	4	1	1	0	0	1	0	0	0	1	0	1	0	0	-1	70	6	0	182	0
12	1	2	65	1	2	4	4	1	4	1	2	7	3	2	4	1	0	1	0	-1	-1	-1	0	1	0	0	1	0	-1	70	7	0	183	1
12	1	2	65	1	2	4	4	1	4	1	2	7	3	2	4	1	-1	-1	-1	0	0	1	0	0	1	1	0	0	1	50	7	1	183	0
12	1	2	65	1	2	4	4	1	4	1	2	7	3	2	4	1	-1	-1	-1	0	1	0	1	0	0	1	0	0	-1	30	8	1	184	1
12	1	2	65	1	2	4	4	1	4	1	2	7	3	2	4	1	0	1	0	-1	-1	-1	0	0	1	-1	-1	-1	1	50	8	0	184	0
12	1	2	65	1	2	4	4	1	4	1	2	7	3	2	4	1	-1	-1	-1	-1	-1	-1	0	0	1	0	1	0	-1	70	9	0	185	1
12	1	2	65	1	2	4	4	1	4	1	2	7	3	2	4	1	0	1	0	0	1	0	0	1	0	0	0	1	1	10	9	1	185	0
12	1	2	65	1	2	4	4	1	4	1	2	7	3	2	4	1	0	0	1	1	0	0	1	0	0	0	1	0	1	10	10	1	186	1
12	1	2	65	1	2	4	4	1	4	1	2	7	3	2	4	1	-1	-1	-1	0	0	1	0	1	0	0	0	1	-1	70	10	0	186	0
12	1	2	65	1	2	4	4	1	4	1	2	7	3	2	4	1	0	0	1	0	0	1	1	0	0	-1	-1	-1	-1	10	11	0	187	1
12	1	2	65	1	2	4	4	1	4	1	2	7	3	2	4	1	-1	-1	-1	1	0	0	0	1	0	0	1	0	1	30	11	1	187	0
12	1	2	65	1	2	4	4	1	4	1	2	7	3	2	4	1	1	0	0	0	1	0	-1	-1	-1	0	0	1	1	70	12	1	188	1
12	1	2	65	1	2	4	4	1	4	1	2	7	3	2	4	1	0	1	0	0	0	1	0	1	0	1	0	0	-1	30	12	0	188	0
12	1	2	65	1	2	4	4	1	4	1	2	7	3	2	4	1	1	0	0	-1	-1	-1	0	0	1	-1	-1	-1	-1	30	13	0	189	1
12	1	2	65	1	2	4	4	1	4	1	2	7	3	2	4	1	0	1	0	0	0	1	-1	-1	-1	0	1	0	1	70	13	1	189	0
12	1	2	65	1	2	4	4	1	4	1	2	7	3	2	4	1	0	0	1	0	1	0	0	0	1	0	0	1	-1	50	14	0	190	1
12	1	2	65	1	2	4	4	1	4	1	2	7	3	2	4	1	1	0	0	-1	-1	-1	-1	-1	-1	1	0	0	1	10	14	1	190	0
12	1	2	65	1	2	4	4	1	4	1	2	7	3	2	4	1	-1	-1	-1	1	0	0	1	0	0	-1	-1	-1	-1	50	15	0	191	1
12	1	2	65	1	2	4	4	1	4	1	2	7	3	2	4	1	0	0	1	0	0	1	0	0	1	0	1	0	1	30	15	1	191	0
12	1	2	65	1	2	4	4	1	4	1	2	7	3	2	4	1	1	0	0	0	0	1	0	1	0	0	1	0	-1	50	16	1	192	1
12	1	2	65	1	2	4	4	1	4	1	2	7	3	2	4	1	0	1	0	0	1	0	0	0	1	1	0	0	1	70	16	0	192	0
13	1	2	30	1	1	1	1	3	2	2	2	2	1	2	4	1	0	0	1	-1	-1	-1	-1	-1	-1	-1	-1	-1	1	30	1	0	193	1
13	1	2	30	1	1	1	1	3	2	2	2	2	1	2	4	1	1	0	0	1	0	0	0	0	1	0	0	1	-1	10	1	1	193	0
13	1	2	30	1	1	1	1	3	2	2	2	2	1	2	4	1	0	0	1	-1	-1	-1	-1	-1	-1	1	0	0	-1	10	2	1	194	1
13	1	2	30	1	1	1	1	3	2	2	2	2	1	2	4	1	1	0	0	0	0	1	1	0	0	-1	-1	-1	1	30	2	0	194	0
13	1	2	30	1	1	1	1	3	2	2	2	2	1	2	4	1	0	1	0	1	0	0	-1	-1	-1	0	0	1	-1	30	3	1	195	1
13	1	2	30	1	1	1	1	3	2	2	2	2	1	2	4	1	-1	-1	-1	0	1	0	0	1	0	0	1	0	1	10	3	0	195	0
13	1	2	30	1	1	1	1	3	2	2	2	2	1	2	4	1	0	1	0	0	1	0	-1	-1	-1	0	1	0	-1	50	4	1	196	1
13	1	2	30	1	1	1	1	3	2	2	2	2	1	2	4	1	0	0	1	1	0	0	0	1	0	0	0	1	1	70	4	0	196	0
13	1	2	30	1	1	1	1	3	2	2	2	2	1	2	4	1	-1	-1	-1	1	0	0	-1	-1	-1	-1	-1	-1	-1	10	5	1	197	1
13	1	2	30	1	1	1	1	3	2	2	2	2	1	2	4	1	1	0	0	-1	-1	-1	1	0	0	1	0	0	1	50	5	0	197	0
13	1	2	30	1	1	1	1	3	2	2	2	2	1	2	4	1	-1	-1	-1	-1	-1	-1	1	0	0	0	0	1	1	10	6	0	198	1
13	1	2	30	1	1	1	1	3	2	2	2	2	1	2	4	1	1	0	0	1	0	0	0	1	0	1	0	0	-1	70	6	1	198	0
13	1	2	30	1	1	1	1	3	2	2	2	2	1	2	4	1	0	1	0	-1	-1	-1	0	1	0	0	1	0	-1	70	7	0	199	1
13	1	2	30	1	1	1	1	3	2	2	2	2	1	2	4	1	-1	-1	-1	0	0	1	0	0	1	1	0	0	1	50	7	1	199	0
13	1	2	30	1	1	1	1	3	2	2	2	2	1	2	4	1	-1	-1	-1	0	1	0	1	0	0	1	0	0	-1	30	8	1	200	1
13	1	2	30	1	1	1	1	3	2	2	2	2	1	2	4	1	0	1	0	-1	-1	-1	0	0	1	-1	-1	-1	1	50	8	0	200	0
13	1	2	30	1	1	1	1	3	2	2	2	2	1	2	4	1	-1	-1	-1	-1	-1	-1	0	0	1	0	1	0	-1	70	9	0	201	1
13	1	2	30	1	1	1	1	3	2	2	2	2	1	2	4	1	0	1	0	0	1	0	0	1	0	0	0	1	1	10	9	1	201	0
13	1	2	30	1	1	1	1	3	2	2	2	2	1	2	4	1	0	0	1	1	0	0	1	0	0	0	1	0	1	10	10	1	202	1
13	1	2	30	1	1	1	1	3	2	2	2	2	1	2	4	1	-1	-1	-1	0	0	1	0	1	0	0	0	1	-1	70	10	0	202	0
13	1	2	30	1	1	1	1	3	2	2	2	2	1	2	4	1	0	0	1	0	0	1	1	0	0	-1	-1	-1	-1	10	11	0	203	1
13	1	2	30	1	1	1	1	3	2	2	2	2	1	2	4	1	-1	-1	-1	1	0	0	0	1	0	0	1	0	1	30	11	1	203	0
13	1	2	30	1	1	1	1	3	2	2	2	2	1	2	4	1	1	0	0	0	1	0	-1	-1	-1	0	0	1	1	70	12	0	204	1
13	1	2	30	1	1	1	1	3	2	2	2	2	1	2	4	1	0	1	0	0	0	1	0	1	0	1	0	0	-1	30	12	1	204	0
13	1	2	30	1	1	1	1	3	2	2	2	2	1	2	4	1	1	0	0	-1	-1	-1	0	0	1	-1	-1	-1	-1	30	13	0	205	1
13	1	2	30	1	1	1	1	3	2	2	2	2	1	2	4	1	0	1	0	0	0	1	-1	-1	-1	0	1	0	1	70	13	1	205	0
13	1	2	30	1	1	1	1	3	2	2	2	2	1	2	4	1	0	0	1	0	1	0	0	0	1	0	0	1	-1	50	14	0	206	1
13	1	2	30	1	1	1	1	3	2	2	2	2	1	2	4	1	1	0	0	-1	-1	-1	-1	-1	-1	1	0	0	1	10	14	1	206	0
13	1	2	30	1	1	1	1	3	2	2	2	2	1	2	4	1	-1	-1	-1	1	0	0	1	0	0	-1	-1	-1	-1	50	15	0	207	1
13	1	2	30	1	1	1	1	3	2	2	2	2	1	2	4	1	0	0	1	0	0	1	0	0	1	0	1	0	1	30	15	1	207	0
13	1	2	30	1	1	1	1	3	2	2	2	2	1	2	4	1	1	0	0	0	0	1	0	1	0	0	1	0	-1	50	16	0	208	1
13	1	2	30	1	1	1	1	3	2	2	2	2	1	2	4	1	0	1	0	0	1	0	0	0	1	1	0	0	1	70	16	1	208	0
14	1	1	35	1	2	1	1	4	2	2	1	10	2	1	4	1	0	0	1	-1	-1	-1	-1	-1	-1	-1	-1	-1	1	30	1	0	209	1
14	1	1	35	1	2	1	1	4	2	2	1	10	2	1	4	1	1	0	0	1	0	0	0	0	1	0	0	1	-1	10	1	1	209	0
14	1	1	35	1	2	1	1	4	2	2	1	10	2	1	4	1	0	0	1	-1	-1	-1	-1	-1	-1	1	0	0	-1	10	2	1	210	1
14	1	1	35	1	2	1	1	4	2	2	1	10	2	1	4	1	1	0	0	0	0	1	1	0	0	-1	-1	-1	1	30	2	0	210	0
14	1	1	35	1	2	1	1	4	2	2	1	10	2	1	4	1	0	1	0	1	0	0	-1	-1	-1	0	0	1	-1	30	3	0	211	1
14	1	1	35	1	2	1	1	4	2	2	1	10	2	1	4	1	-1	-1	-1	0	1	0	0	1	0	0	1	0	1	10	3	1	211	0
14	1	1	35	1	2	1	1	4	2	2	1	10	2	1	4	1	0	1	0	0	1	0	-1	-1	-1	0	1	0	-1	50	4	1	212	1
14	1	1	35	1	2	1	1	4	2	2	1	10	2	1	4	1	0	0	1	1	0	0	0	1	0	0	0	1	1	70	4	0	212	0
14	1	1	35	1	2	1	1	4	2	2	1	10	2	1	4	1	-1	-1	-1	1	0	0	-1	-1	-1	-1	-1	-1	-1	10	5	1	213	1
14	1	1	35	1	2	1	1	4	2	2	1	10	2	1	4	1	1	0	0	-1	-1	-1	1	0	0	1	0	0	1	50	5	0	213	0
14	1	1	35	1	2	1	1	4	2	2	1	10	2	1	4	1	-1	-1	-1	-1	-1	-1	1	0	0	0	0	1	1	10	6	0	214	1
14	1	1	35	1	2	1	1	4	2	2	1	10	2	1	4	1	1	0	0	1	0	0	0	1	0	1	0	0	-1	70	6	1	214	0
14	1	1	35	1	2	1	1	4	2	2	1	10	2	1	4	1	0	1	0	-1	-1	-1	0	1	0	0	1	0	-1	70	7	0	215	1
14	1	1	35	1	2	1	1	4	2	2	1	10	2	1	4	1	-1	-1	-1	0	0	1	0	0	1	1	0	0	1	50	7	1	215	0
14	1	1	35	1	2	1	1	4	2	2	1	10	2	1	4	1	-1	-1	-1	0	1	0	1	0	0	1	0	0	-1	30	8	1	216	1
14	1	1	35	1	2	1	1	4	2	2	1	10	2	1	4	1	0	1	0	-1	-1	-1	0	0	1	-1	-1	-1	1	50	8	0	216	0
14	1	1	35	1	2	1	1	4	2	2	1	10	2	1	4	1	-1	-1	-1	-1	-1	-1	0	0	1	0	1	0	-1	70	9	0	217	1
14	1	1	35	1	2	1	1	4	2	2	1	10	2	1	4	1	0	1	0	0	1	0	0	1	0	0	0	1	1	10	9	1	217	0
14	1	1	35	1	2	1	1	4	2	2	1	10	2	1	4	1	0	0	1	1	0	0	1	0	0	0	1	0	1	10	10	1	218	1
14	1	1	35	1	2	1	1	4	2	2	1	10	2	1	4	1	-1	-1	-1	0	0	1	0	1	0	0	0	1	-1	70	10	0	218	0
14	1	1	35	1	2	1	1	4	2	2	1	10	2	1	4	1	0	0	1	0	0	1	1	0	0	-1	-1	-1	-1	10	11	1	219	1
14	1	1	35	1	2	1	1	4	2	2	1	10	2	1	4	1	-1	-1	-1	1	0	0	0	1	0	0	1	0	1	30	11	0	219	0
14	1	1	35	1	2	1	1	4	2	2	1	10	2	1	4	1	1	0	0	0	1	0	-1	-1	-1	0	0	1	1	70	12	0	220	1
14	1	1	35	1	2	1	1	4	2	2	1	10	2	1	4	1	0	1	0	0	0	1	0	1	0	1	0	0	-1	30	12	1	220	0
14	1	1	35	1	2	1	1	4	2	2	1	10	2	1	4	1	1	0	0	-1	-1	-1	0	0	1	-1	-1	-1	-1	30	13	0	221	1
14	1	1	35	1	2	1	1	4	2	2	1	10	2	1	4	1	0	1	0	0	0	1	-1	-1	-1	0	1	0	1	70	13	1	221	0
14	1	1	35	1	2	1	1	4	2	2	1	10	2	1	4	1	0	0	1	0	1	0	0	0	1	0	0	1	-1	50	14	1	222	1
14	1	1	35	1	2	1	1	4	2	2	1	10	2	1	4	1	1	0	0	-1	-1	-1	-1	-1	-1	1	0	0	1	10	14	0	222	0
14	1	1	35	1	2	1	1	4	2	2	1	10	2	1	4	1	-1	-1	-1	1	0	0	1	0	0	-1	-1	-1	-1	50	15	0	223	1
14	1	1	35	1	2	1	1	4	2	2	1	10	2	1	4	1	0	0	1	0	0	1	0	0	1	0	1	0	1	30	15	1	223	0
14	1	1	35	1	2	1	1	4	2	2	1	10	2	1	4	1	1	0	0	0	0	1	0	1	0	0	1	0	-1	50	16	1	224	1
14	1	1	35	1	2	1	1	4	2	2	1	10	2	1	4	1	0	1	0	0	1	0	0	0	1	1	0	0	1	70	16	0	224	0
15	1	2	48	1	2	2	1	4	3	2	1	10	1	1	5	1	0	0	1	-1	-1	-1	-1	-1	-1	-1	-1	-1	1	30	1	0	225	1
15	1	2	48	1	2	2	1	4	3	2	1	10	1	1	5	1	1	0	0	1	0	0	0	0	1	0	0	1	-1	10	1	1	225	0
15	1	2	48	1	2	2	1	4	3	2	1	10	1	1	5	1	0	0	1	-1	-1	-1	-1	-1	-1	1	0	0	-1	10	2	0	226	1
15	1	2	48	1	2	2	1	4	3	2	1	10	1	1	5	1	1	0	0	0	0	1	1	0	0	-1	-1	-1	1	30	2	1	226	0
15	1	2	48	1	2	2	1	4	3	2	1	10	1	1	5	1	0	1	0	1	0	0	-1	-1	-1	0	0	1	-1	30	3	0	227	1
15	1	2	48	1	2	2	1	4	3	2	1	10	1	1	5	1	-1	-1	-1	0	1	0	0	1	0	0	1	0	1	10	3	1	227	0
15	1	2	48	1	2	2	1	4	3	2	1	10	1	1	5	1	0	1	0	0	1	0	-1	-1	-1	0	1	0	-1	50	4	0	228	1
15	1	2	48	1	2	2	1	4	3	2	1	10	1	1	5	1	0	0	1	1	0	0	0	1	0	0	0	1	1	70	4	1	228	0
15	1	2	48	1	2	2	1	4	3	2	1	10	1	1	5	1	-1	-1	-1	1	0	0	-1	-1	-1	-1	-1	-1	-1	10	5	1	229	1
15	1	2	48	1	2	2	1	4	3	2	1	10	1	1	5	1	1	0	0	-1	-1	-1	1	0	0	1	0	0	1	50	5	0	229	0
15	1	2	48	1	2	2	1	4	3	2	1	10	1	1	5	1	-1	-1	-1	-1	-1	-1	1	0	0	0	0	1	1	10	6	0	230	1
15	1	2	48	1	2	2	1	4	3	2	1	10	1	1	5	1	1	0	0	1	0	0	0	1	0	1	0	0	-1	70	6	1	230	0
15	1	2	48	1	2	2	1	4	3	2	1	10	1	1	5	1	0	1	0	-1	-1	-1	0	1	0	0	1	0	-1	70	7	0	231	1
15	1	2	48	1	2	2	1	4	3	2	1	10	1	1	5	1	-1	-1	-1	0	0	1	0	0	1	1	0	0	1	50	7	1	231	0
15	1	2	48	1	2	2	1	4	3	2	1	10	1	1	5	1	-1	-1	-1	0	1	0	1	0	0	1	0	0	-1	30	8	1	232	1
15	1	2	48	1	2	2	1	4	3	2	1	10	1	1	5	1	0	1	0	-1	-1	-1	0	0	1	-1	-1	-1	1	50	8	0	232	0
15	1	2	48	1	2	2	1	4	3	2	1	10	1	1	5	1	-1	-1	-1	-1	-1	-1	0	0	1	0	1	0	-1	70	9	0	233	1
15	1	2	48	1	2	2	1	4	3	2	1	10	1	1	5	1	0	1	0	0	1	0	0	1	0	0	0	1	1	10	9	1	233	0
15	1	2	48	1	2	2	1	4	3	2	1	10	1	1	5	1	0	0	1	1	0	0	1	0	0	0	1	0	1	10	10	1	234	1
15	1	2	48	1	2	2	1	4	3	2	1	10	1	1	5	1	-1	-1	-1	0	0	1	0	1	0	0	0	1	-1	70	10	0	234	0
15	1	2	48	1	2	2	1	4	3	2	1	10	1	1	5	1	0	0	1	0	0	1	1	0	0	-1	-1	-1	-1	10	11	1	235	1
15	1	2	48	1	2	2	1	4	3	2	1	10	1	1	5	1	-1	-1	-1	1	0	0	0	1	0	0	1	0	1	30	11	0	235	0
15	1	2	48	1	2	2	1	4	3	2	1	10	1	1	5	1	1	0	0	0	1	0	-1	-1	-1	0	0	1	1	70	12	1	236	1
15	1	2	48	1	2	2	1	4	3	2	1	10	1	1	5	1	0	1	0	0	0	1	0	1	0	1	0	0	-1	30	12	0	236	0
15	1	2	48	1	2	2	1	4	3	2	1	10	1	1	5	1	1	0	0	-1	-1	-1	0	0	1	-1	-1	-1	-1	30	13	1	237	1
15	1	2	48	1	2	2	1	4	3	2	1	10	1	1	5	1	0	1	0	0	0	1	-1	-1	-1	0	1	0	1	70	13	0	237	0
15	1	2	48	1	2	2	1	4	3	2	1	10	1	1	5	1	0	0	1	0	1	0	0	0	1	0	0	1	-1	50	14	1	238	1
15	1	2	48	1	2	2	1	4	3	2	1	10	1	1	5	1	1	0	0	-1	-1	-1	-1	-1	-1	1	0	0	1	10	14	0	238	0
15	1	2	48	1	2	2	1	4	3	2	1	10	1	1	5	1	-1	-1	-1	1	0	0	1	0	0	-1	-1	-1	-1	50	15	1	239	1
15	1	2	48	1	2	2	1	4	3	2	1	10	1	1	5	1	0	0	1	0	0	1	0	0	1	0	1	0	1	30	15	0	239	0
15	1	2	48	1	2	2	1	4	3	2	1	10	1	1	5	1	1	0	0	0	0	1	0	1	0	0	1	0	-1	50	16	0	240	1
15	1	2	48	1	2	2	1	4	3	2	1	10	1	1	5	1	0	1	0	0	1	0	0	0	1	1	0	0	1	70	16	1	240	0
16	1	1	36	1	1	1	1	4	2	1	2	10	1	1	5	3	0	0	1	-1	-1	-1	-1	-1	-1	-1	-1	-1	1	30	1	0	241	1
16	1	1	36	1	1	1	1	4	2	1	2	10	1	1	5	3	1	0	0	1	0	0	0	0	1	0	0	1	-1	10	1	1	241	0
16	1	1	36	1	1	1	1	4	2	1	2	10	1	1	5	3	0	0	1	-1	-1	-1	-1	-1	-1	1	0	0	-1	10	2	1	242	1
16	1	1	36	1	1	1	1	4	2	1	2	10	1	1	5	3	1	0	0	0	0	1	1	0	0	-1	-1	-1	1	30	2	0	242	0
16	1	1	36	1	1	1	1	4	2	1	2	10	1	1	5	3	0	1	0	1	0	0	-1	-1	-1	0	0	1	-1	30	3	1	243	1
16	1	1	36	1	1	1	1	4	2	1	2	10	1	1	5	3	-1	-1	-1	0	1	0	0	1	0	0	1	0	1	10	3	0	243	0
16	1	1	36	1	1	1	1	4	2	1	2	10	1	1	5	3	0	1	0	0	1	0	-1	-1	-1	0	1	0	-1	50	4	1	244	1
16	1	1	36	1	1	1	1	4	2	1	2	10	1	1	5	3	0	0	1	1	0	0	0	1	0	0	0	1	1	70	4	0	244	0
16	1	1	36	1	1	1	1	4	2	1	2	10	1	1	5	3	-1	-1	-1	1	0	0	-1	-1	-1	-1	-1	-1	-1	10	5	1	245	1
16	1	1	36	1	1	1	1	4	2	1	2	10	1	1	5	3	1	0	0	-1	-1	-1	1	0	0	1	0	0	1	50	5	0	245	0
16	1	1	36	1	1	1	1	4	2	1	2	10	1	1	5	3	-1	-1	-1	-1	-1	-1	1	0	0	0	0	1	1	10	6	1	246	1
16	1	1	36	1	1	1	1	4	2	1	2	10	1	1	5	3	1	0	0	1	0	0	0	1	0	1	0	0	-1	70	6	0	246	0
16	1	1	36	1	1	1	1	4	2	1	2	10	1	1	5	3	0	1	0	-1	-1	-1	0	1	0	0	1	0	-1	70	7	0	247	1
16	1	1	36	1	1	1	1	4	2	1	2	10	1	1	5	3	-1	-1	-1	0	0	1	0	0	1	1	0	0	1	50	7	1	247	0
16	1	1	36	1	1	1	1	4	2	1	2	10	1	1	5	3	-1	-1	-1	0	1	0	1	0	0	1	0	0	-1	30	8	1	248	1
16	1	1	36	1	1	1	1	4	2	1	2	10	1	1	5	3	0	1	0	-1	-1	-1	0	0	1	-1	-1	-1	1	50	8	0	248	0
16	1	1	36	1	1	1	1	4	2	1	2	10	1	1	5	3	-1	-1	-1	-1	-1	-1	0	0	1	0	1	0	-1	70	9	0	249	1
16	1	1	36	1	1	1	1	4	2	1	2	10	1	1	5	3	0	1	0	0	1	0	0	1	0	0	0	1	1	10	9	1	249	0
16	1	1	36	1	1	1	1	4	2	1	2	10	1	1	5	3	0	0	1	1	0	0	1	0	0	0	1	0	1	10	10	1	250	1
16	1	1	36	1	1	1	1	4	2	1	2	10	1	1	5	3	-1	-1	-1	0	0	1	0	1	0	0	0	1	-1	70	10	0	250	0
16	1	1	36	1	1	1	1	4	2	1	2	10	1	1	5	3	0	0	1	0	0	1	1	0	0	-1	-1	-1	-1	10	11	1	251	1
16	1	1	36	1	1	1	1	4	2	1	2	10	1	1	5	3	-1	-1	-1	1	0	0	0	1	0	0	1	0	1	30	11	0	251	0
16	1	1	36	1	1	1	1	4	2	1	2	10	1	1	5	3	1	0	0	0	1	0	-1	-1	-1	0	0	1	1	70	12	0	252	1
16	1	1	36	1	1	1	1	4	2	1	2	10	1	1	5	3	0	1	0	0	0	1	0	1	0	1	0	0	-1	30	12	1	252	0
16	1	1	36	1	1	1	1	4	2	1	2	10	1	1	5	3	1	0	0	-1	-1	-1	0	0	1	-1	-1	-1	-1	30	13	1	253	1
16	1	1	36	1	1	1	1	4	2	1	2	10	1	1	5	3	0	1	0	0	0	1	-1	-1	-1	0	1	0	1	70	13	0	253	0
16	1	1	36	1	1	1	1	4	2	1	2	10	1	1	5	3	0	0	1	0	1	0	0	0	1	0	0	1	-1	50	14	0	254	1
16	1	1	36	1	1	1	1	4	2	1	2	10	1	1	5	3	1	0	0	-1	-1	-1	-1	-1	-1	1	0	0	1	10	14	1	254	0
16	1	1	36	1	1	1	1	4	2	1	2	10	1	1	5	3	-1	-1	-1	1	0	0	1	0	0	-1	-1	-1	-1	50	15	0	255	1
16	1	1	36	1	1	1	1	4	2	1	2	10	1	1	5	3	0	0	1	0	0	1	0	0	1	0	1	0	1	30	15	1	255	0
16	1	1	36	1	1	1	1	4	2	1	2	10	1	1	5	3	1	0	0	0	0	1	0	1	0	0	1	0	-1	50	16	1	256	1
16	1	1	36	1	1	1	1	4	2	1	2	10	1	1	5	3	0	1	0	0	1	0	0	0	1	1	0	0	1	70	16	0	256	0
17	1	2	46	1	2	3	1	3	2	2	3	3	12	2	4	1	0	0	1	-1	-1	-1	-1	-1	-1	-1	-1	-1	1	30	1	0	257	1
17	1	2	46	1	2	3	1	3	2	2	3	3	12	2	4	1	1	0	0	1	0	0	0	0	1	0	0	1	-1	10	1	1	257	0
17	1	2	46	1	2	3	1	3	2	2	3	3	12	2	4	1	0	0	1	-1	-1	-1	-1	-1	-1	1	0	0	-1	10	2	0	258	1
17	1	2	46	1	2	3	1	3	2	2	3	3	12	2	4	1	1	0	0	0	0	1	1	0	0	-1	-1	-1	1	30	2	1	258	0
17	1	2	46	1	2	3	1	3	2	2	3	3	12	2	4	1	0	1	0	1	0	0	-1	-1	-1	0	0	1	-1	30	3	0	259	1
17	1	2	46	1	2	3	1	3	2	2	3	3	12	2	4	1	-1	-1	-1	0	1	0	0	1	0	0	1	0	1	10	3	1	259	0
17	1	2	46	1	2	3	1	3	2	2	3	3	12	2	4	1	0	1	0	0	1	0	-1	-1	-1	0	1	0	-1	50	4	0	260	1
17	1	2	46	1	2	3	1	3	2	2	3	3	12	2	4	1	0	0	1	1	0	0	0	1	0	0	0	1	1	70	4	1	260	0
17	1	2	46	1	2	3	1	3	2	2	3	3	12	2	4	1	-1	-1	-1	1	0	0	-1	-1	-1	-1	-1	-1	-1	10	5	1	261	1
17	1	2	46	1	2	3	1	3	2	2	3	3	12	2	4	1	1	0	0	-1	-1	-1	1	0	0	1	0	0	1	50	5	0	261	0
17	1	2	46	1	2	3	1	3	2	2	3	3	12	2	4	1	-1	-1	-1	-1	-1	-1	1	0	0	0	0	1	1	10	6	1	262	1
17	1	2	46	1	2	3	1	3	2	2	3	3	12	2	4	1	1	0	0	1	0	0	0	1	0	1	0	0	-1	70	6	0	262	0
17	1	2	46	1	2	3	1	3	2	2	3	3	12	2	4	1	0	1	0	-1	-1	-1	0	1	0	0	1	0	-1	70	7	0	263	1
17	1	2	46	1	2	3	1	3	2	2	3	3	12	2	4	1	-1	-1	-1	0	0	1	0	0	1	1	0	0	1	50	7	1	263	0
17	1	2	46	1	2	3	1	3	2	2	3	3	12	2	4	1	-1	-1	-1	0	1	0	1	0	0	1	0	0	-1	30	8	1	264	1
17	1	2	46	1	2	3	1	3	2	2	3	3	12	2	4	1	0	1	0	-1	-1	-1	0	0	1	-1	-1	-1	1	50	8	0	264	0
17	1	2	46	1	2	3	1	3	2	2	3	3	12	2	4	1	-1	-1	-1	-1	-1	-1	0	0	1	0	1	0	-1	70	9	0	265	1
17	1	2	46	1	2	3	1	3	2	2	3	3	12	2	4	1	0	1	0	0	1	0	0	1	0	0	0	1	1	10	9	1	265	0
17	1	2	46	1	2	3	1	3	2	2	3	3	12	2	4	1	0	0	1	1	0	0	1	0	0	0	1	0	1	10	10	1	266	1
17	1	2	46	1	2	3	1	3	2	2	3	3	12	2	4	1	-1	-1	-1	0	0	1	0	1	0	0	0	1	-1	70	10	0	266	0
17	1	2	46	1	2	3	1	3	2	2	3	3	12	2	4	1	0	0	1	0	0	1	1	0	0	-1	-1	-1	-1	10	11	1	267	1
17	1	2	46	1	2	3	1	3	2	2	3	3	12	2	4	1	-1	-1	-1	1	0	0	0	1	0	0	1	0	1	30	11	0	267	0
17	1	2	46	1	2	3	1	3	2	2	3	3	12	2	4	1	1	0	0	0	1	0	-1	-1	-1	0	0	1	1	70	12	0	268	1
17	1	2	46	1	2	3	1	3	2	2	3	3	12	2	4	1	0	1	0	0	0	1	0	1	0	1	0	0	-1	30	12	1	268	0
17	1	2	46	1	2	3	1	3	2	2	3	3	12	2	4	1	1	0	0	-1	-1	-1	0	0	1	-1	-1	-1	-1	30	13	1	269	1
17	1	2	46	1	2	3	1	3	2	2	3	3	12	2	4	1	0	1	0	0	0	1	-1	-1	-1	0	1	0	1	70	13	0	269	0
17	1	2	46	1	2	3	1	3	2	2	3	3	12	2	4	1	0	0	1	0	1	0	0	0	1	0	0	1	-1	50	14	1	270	1
17	1	2	46	1	2	3	1	3	2	2	3	3	12	2	4	1	1	0	0	-1	-1	-1	-1	-1	-1	1	0	0	1	10	14	0	270	0
17	1	2	46	1	2	3	1	3	2	2	3	3	12	2	4	1	-1	-1	-1	1	0	0	1	0	0	-1	-1	-1	-1	50	15	0	271	1
17	1	2	46	1	2	3	1	3	2	2	3	3	12	2	4	1	0	0	1	0	0	1	0	0	1	0	1	0	1	30	15	1	271	0
17	1	2	46	1	2	3	1	3	2	2	3	3	12	2	4	1	1	0	0	0	0	1	0	1	0	0	1	0	-1	50	16	1	272	1
17	1	2	46	1	2	3	1	3	2	2	3	3	12	2	4	1	0	1	0	0	1	0	0	0	1	1	0	0	1	70	16	0	272	0
18	1	2	33	1	1	1	1	4	3	2	1	6	0.5	1	5	1	0	0	1	-1	-1	-1	-1	-1	-1	-1	-1	-1	1	30	1	0	273	1
18	1	2	33	1	1	1	1	4	3	2	1	6	0.5	1	5	1	1	0	0	1	0	0	0	0	1	0	0	1	-1	10	1	1	273	0
18	1	2	33	1	1	1	1	4	3	2	1	6	0.5	1	5	1	0	0	1	-1	-1	-1	-1	-1	-1	1	0	0	-1	10	2	0	274	1
18	1	2	33	1	1	1	1	4	3	2	1	6	0.5	1	5	1	1	0	0	0	0	1	1	0	0	-1	-1	-1	1	30	2	1	274	0
18	1	2	33	1	1	1	1	4	3	2	1	6	0.5	1	5	1	0	1	0	1	0	0	-1	-1	-1	0	0	1	-1	30	3	0	275	1
18	1	2	33	1	1	1	1	4	3	2	1	6	0.5	1	5	1	-1	-1	-1	0	1	0	0	1	0	0	1	0	1	10	3	1	275	0
18	1	2	33	1	1	1	1	4	3	2	1	6	0.5	1	5	1	0	1	0	0	1	0	-1	-1	-1	0	1	0	-1	50	4	0	276	1
18	1	2	33	1	1	1	1	4	3	2	1	6	0.5	1	5	1	0	0	1	1	0	0	0	1	0	0	0	1	1	70	4	1	276	0
18	1	2	33	1	1	1	1	4	3	2	1	6	0.5	1	5	1	-1	-1	-1	1	0	0	-1	-1	-1	-1	-1	-1	-1	10	5	1	277	1
18	1	2	33	1	1	1	1	4	3	2	1	6	0.5	1	5	1	1	0	0	-1	-1	-1	1	0	0	1	0	0	1	50	5	0	277	0
18	1	2	33	1	1	1	1	4	3	2	1	6	0.5	1	5	1	-1	-1	-1	-1	-1	-1	1	0	0	0	0	1	1	10	6	1	278	1
18	1	2	33	1	1	1	1	4	3	2	1	6	0.5	1	5	1	1	0	0	1	0	0	0	1	0	1	0	0	-1	70	6	0	278	0
18	1	2	33	1	1	1	1	4	3	2	1	6	0.5	1	5	1	0	1	0	-1	-1	-1	0	1	0	0	1	0	-1	70	7	0	279	1
18	1	2	33	1	1	1	1	4	3	2	1	6	0.5	1	5	1	-1	-1	-1	0	0	1	0	0	1	1	0	0	1	50	7	1	279	0
18	1	2	33	1	1	1	1	4	3	2	1	6	0.5	1	5	1	-1	-1	-1	0	1	0	1	0	0	1	0	0	-1	30	8	1	280	1
18	1	2	33	1	1	1	1	4	3	2	1	6	0.5	1	5	1	0	1	0	-1	-1	-1	0	0	1	-1	-1	-1	1	50	8	0	280	0
18	1	2	33	1	1	1	1	4	3	2	1	6	0.5	1	5	1	-1	-1	-1	-1	-1	-1	0	0	1	0	1	0	-1	70	9	0	281	1
18	1	2	33	1	1	1	1	4	3	2	1	6	0.5	1	5	1	0	1	0	0	1	0	0	1	0	0	0	1	1	10	9	1	281	0
18	1	2	33	1	1	1	1	4	3	2	1	6	0.5	1	5	1	0	0	1	1	0	0	1	0	0	0	1	0	1	10	10	1	282	1
18	1	2	33	1	1	1	1	4	3	2	1	6	0.5	1	5	1	-1	-1	-1	0	0	1	0	1	0	0	0	1	-1	70	10	0	282	0
18	1	2	33	1	1	1	1	4	3	2	1	6	0.5	1	5	1	0	0	1	0	0	1	1	0	0	-1	-1	-1	-1	10	11	1	283	1
18	1	2	33	1	1	1	1	4	3	2	1	6	0.5	1	5	1	-1	-1	-1	1	0	0	0	1	0	0	1	0	1	30	11	0	283	0
18	1	2	33	1	1	1	1	4	3	2	1	6	0.5	1	5	1	1	0	0	0	1	0	-1	-1	-1	0	0	1	1	70	12	0	284	1
18	1	2	33	1	1	1	1	4	3	2	1	6	0.5	1	5	1	0	1	0	0	0	1	0	1	0	1	0	0	-1	30	12	1	284	0
18	1	2	33	1	1	1	1	4	3	2	1	6	0.5	1	5	1	1	0	0	-1	-1	-1	0	0	1	-1	-1	-1	-1	30	13	1	285	1
18	1	2	33	1	1	1	1	4	3	2	1	6	0.5	1	5	1	0	1	0	0	0	1	-1	-1	-1	0	1	0	1	70	13	0	285	0
18	1	2	33	1	1	1	1	4	3	2	1	6	0.5	1	5	1	0	0	1	0	1	0	0	0	1	0	0	1	-1	50	14	0	286	1
18	1	2	33	1	1	1	1	4	3	2	1	6	0.5	1	5	1	1	0	0	-1	-1	-1	-1	-1	-1	1	0	0	1	10	14	1	286	0
18	1	2	33	1	1	1	1	4	3	2	1	6	0.5	1	5	1	-1	-1	-1	1	0	0	1	0	0	-1	-1	-1	-1	50	15	0	287	1
18	1	2	33	1	1	1	1	4	3	2	1	6	0.5	1	5	1	0	0	1	0	0	1	0	0	1	0	1	0	1	30	15	1	287	0
18	1	2	33	1	1	1	1	4	3	2	1	6	0.5	1	5	1	1	0	0	0	0	1	0	1	0	0	1	0	-1	50	16	1	288	1
18	1	2	33	1	1	1	1	4	3	2	1	6	0.5	1	5	1	0	1	0	0	1	0	0	0	1	1	0	0	1	70	16	0	288	0
19	1	2	56	1	2	1	2	3	3	2	1	1	1	1	1	2	0	0	1	-1	-1	-1	-1	-1	-1	-1	-1	-1	1	30	1	0	289	1
19	1	2	56	1	2	1	2	3	3	2	1	1	1	1	1	2	1	0	0	1	0	0	0	0	1	0	0	1	-1	10	1	1	289	0
19	1	2	56	1	2	1	2	3	3	2	1	1	1	1	1	2	0	0	1	-1	-1	-1	-1	-1	-1	1	0	0	-1	10	2	0	290	1
19	1	2	56	1	2	1	2	3	3	2	1	1	1	1	1	2	1	0	0	0	0	1	1	0	0	-1	-1	-1	1	30	2	1	290	0
19	1	2	56	1	2	1	2	3	3	2	1	1	1	1	1	2	0	1	0	1	0	0	-1	-1	-1	0	0	1	-1	30	3	1	291	1
19	1	2	56	1	2	1	2	3	3	2	1	1	1	1	1	2	-1	-1	-1	0	1	0	0	1	0	0	1	0	1	10	3	0	291	0
19	1	2	56	1	2	1	2	3	3	2	1	1	1	1	1	2	0	1	0	0	1	0	-1	-1	-1	0	1	0	-1	50	4	0	292	1
19	1	2	56	1	2	1	2	3	3	2	1	1	1	1	1	2	0	0	1	1	0	0	0	1	0	0	0	1	1	70	4	1	292	0
19	1	2	56	1	2	1	2	3	3	2	1	1	1	1	1	2	-1	-1	-1	1	0	0	-1	-1	-1	-1	-1	-1	-1	10	5	1	293	1
19	1	2	56	1	2	1	2	3	3	2	1	1	1	1	1	2	1	0	0	-1	-1	-1	1	0	0	1	0	0	1	50	5	0	293	0
19	1	2	56	1	2	1	2	3	3	2	1	1	1	1	1	2	-1	-1	-1	-1	-1	-1	1	0	0	0	0	1	1	10	6	0	294	1
19	1	2	56	1	2	1	2	3	3	2	1	1	1	1	1	2	1	0	0	1	0	0	0	1	0	1	0	0	-1	70	6	1	294	0
19	1	2	56	1	2	1	2	3	3	2	1	1	1	1	1	2	0	1	0	-1	-1	-1	0	1	0	0	1	0	-1	70	7	0	295	1
19	1	2	56	1	2	1	2	3	3	2	1	1	1	1	1	2	-1	-1	-1	0	0	1	0	0	1	1	0	0	1	50	7	1	295	0
19	1	2	56	1	2	1	2	3	3	2	1	1	1	1	1	2	-1	-1	-1	0	1	0	1	0	0	1	0	0	-1	30	8	1	296	1
19	1	2	56	1	2	1	2	3	3	2	1	1	1	1	1	2	0	1	0	-1	-1	-1	0	0	1	-1	-1	-1	1	50	8	0	296	0
19	1	2	56	1	2	1	2	3	3	2	1	1	1	1	1	2	-1	-1	-1	-1	-1	-1	0	0	1	0	1	0	-1	70	9	0	297	1
19	1	2	56	1	2	1	2	3	3	2	1	1	1	1	1	2	0	1	0	0	1	0	0	1	0	0	0	1	1	10	9	1	297	0
19	1	2	56	1	2	1	2	3	3	2	1	1	1	1	1	2	0	0	1	1	0	0	1	0	0	0	1	0	1	10	10	1	298	1
19	1	2	56	1	2	1	2	3	3	2	1	1	1	1	1	2	-1	-1	-1	0	0	1	0	1	0	0	0	1	-1	70	10	0	298	0
19	1	2	56	1	2	1	2	3	3	2	1	1	1	1	1	2	0	0	1	0	0	1	1	0	0	-1	-1	-1	-1	10	11	0	299	1
19	1	2	56	1	2	1	2	3	3	2	1	1	1	1	1	2	-1	-1	-1	1	0	0	0	1	0	0	1	0	1	30	11	1	299	0
19	1	2	56	1	2	1	2	3	3	2	1	1	1	1	1	2	1	0	0	0	1	0	-1	-1	-1	0	0	1	1	70	12	0	300	1
19	1	2	56	1	2	1	2	3	3	2	1	1	1	1	1	2	0	1	0	0	0	1	0	1	0	1	0	0	-1	30	12	1	300	0
19	1	2	56	1	2	1	2	3	3	2	1	1	1	1	1	2	1	0	0	-1	-1	-1	0	0	1	-1	-1	-1	-1	30	13	0	301	1
19	1	2	56	1	2	1	2	3	3	2	1	1	1	1	1	2	0	1	0	0	0	1	-1	-1	-1	0	1	0	1	70	13	1	301	0
19	1	2	56	1	2	1	2	3	3	2	1	1	1	1	1	2	0	0	1	0	1	0	0	0	1	0	0	1	-1	50	14	0	302	1
19	1	2	56	1	2	1	2	3	3	2	1	1	1	1	1	2	1	0	0	-1	-1	-1	-1	-1	-1	1	0	0	1	10	14	1	302	0
19	1	2	56	1	2	1	2	3	3	2	1	1	1	1	1	2	-1	-1	-1	1	0	0	1	0	0	-1	-1	-1	-1	50	15	0	303	1
19	1	2	56	1	2	1	2	3	3	2	1	1	1	1	1	2	0	0	1	0	0	1	0	0	1	0	1	0	1	30	15	1	303	0
19	1	2	56	1	2	1	2	3	3	2	1	1	1	1	1	2	1	0	0	0	0	1	0	1	0	0	1	0	-1	50	16	1	304	1
19	1	2	56	1	2	1	2	3	3	2	1	1	1	1	1	2	0	1	0	0	1	0	0	0	1	1	0	0	1	70	16	0	304	0
20	1	2	34	1	2	1	1	4	3	3	1	10	0.5	1	3	2	0	0	1	-1	-1	-1	-1	-1	-1	-1	-1	-1	1	30	1	0	305	1
20	1	2	34	1	2	1	1	4	3	3	1	10	0.5	1	3	2	1	0	0	1	0	0	0	0	1	0	0	1	-1	10	1	1	305	0
20	1	2	34	1	2	1	1	4	3	3	1	10	0.5	1	3	2	0	0	1	-1	-1	-1	-1	-1	-1	1	0	0	-1	10	2	0	306	1
20	1	2	34	1	2	1	1	4	3	3	1	10	0.5	1	3	2	1	0	0	0	0	1	1	0	0	-1	-1	-1	1	30	2	1	306	0
20	1	2	34	1	2	1	1	4	3	3	1	10	0.5	1	3	2	0	1	0	1	0	0	-1	-1	-1	0	0	1	-1	30	3	0	307	1
20	1	2	34	1	2	1	1	4	3	3	1	10	0.5	1	3	2	-1	-1	-1	0	1	0	0	1	0	0	1	0	1	10	3	1	307	0
20	1	2	34	1	2	1	1	4	3	3	1	10	0.5	1	3	2	0	1	0	0	1	0	-1	-1	-1	0	1	0	-1	50	4	1	308	1
20	1	2	34	1	2	1	1	4	3	3	1	10	0.5	1	3	2	0	0	1	1	0	0	0	1	0	0	0	1	1	70	4	0	308	0
20	1	2	34	1	2	1	1	4	3	3	1	10	0.5	1	3	2	-1	-1	-1	1	0	0	-1	-1	-1	-1	-1	-1	-1	10	5	1	309	1
20	1	2	34	1	2	1	1	4	3	3	1	10	0.5	1	3	2	1	0	0	-1	-1	-1	1	0	0	1	0	0	1	50	5	0	309	0
20	1	2	34	1	2	1	1	4	3	3	1	10	0.5	1	3	2	-1	-1	-1	-1	-1	-1	1	0	0	0	0	1	1	10	6	0	310	1
20	1	2	34	1	2	1	1	4	3	3	1	10	0.5	1	3	2	1	0	0	1	0	0	0	1	0	1	0	0	-1	70	6	1	310	0
20	1	2	34	1	2	1	1	4	3	3	1	10	0.5	1	3	2	0	1	0	-1	-1	-1	0	1	0	0	1	0	-1	70	7	0	311	1
20	1	2	34	1	2	1	1	4	3	3	1	10	0.5	1	3	2	-1	-1	-1	0	0	1	0	0	1	1	0	0	1	50	7	1	311	0
20	1	2	34	1	2	1	1	4	3	3	1	10	0.5	1	3	2	-1	-1	-1	0	1	0	1	0	0	1	0	0	-1	30	8	1	312	1
20	1	2	34	1	2	1	1	4	3	3	1	10	0.5	1	3	2	0	1	0	-1	-1	-1	0	0	1	-1	-1	-1	1	50	8	0	312	0
20	1	2	34	1	2	1	1	4	3	3	1	10	0.5	1	3	2	-1	-1	-1	-1	-1	-1	0	0	1	0	1	0	-1	70	9	1	313	1
20	1	2	34	1	2	1	1	4	3	3	1	10	0.5	1	3	2	0	1	0	0	1	0	0	1	0	0	0	1	1	10	9	0	313	0
20	1	2	34	1	2	1	1	4	3	3	1	10	0.5	1	3	2	0	0	1	1	0	0	1	0	0	0	1	0	1	10	10	1	314	1
20	1	2	34	1	2	1	1	4	3	3	1	10	0.5	1	3	2	-1	-1	-1	0	0	1	0	1	0	0	0	1	-1	70	10	0	314	0
20	1	2	34	1	2	1	1	4	3	3	1	10	0.5	1	3	2	0	0	1	0	0	1	1	0	0	-1	-1	-1	-1	10	11	0	315	1
20	1	2	34	1	2	1	1	4	3	3	1	10	0.5	1	3	2	-1	-1	-1	1	0	0	0	1	0	0	1	0	1	30	11	1	315	0
20	1	2	34	1	2	1	1	4	3	3	1	10	0.5	1	3	2	1	0	0	0	1	0	-1	-1	-1	0	0	1	1	70	12	0	316	1
20	1	2	34	1	2	1	1	4	3	3	1	10	0.5	1	3	2	0	1	0	0	0	1	0	1	0	1	0	0	-1	30	12	1	316	0
20	1	2	34	1	2	1	1	4	3	3	1	10	0.5	1	3	2	1	0	0	-1	-1	-1	0	0	1	-1	-1	-1	-1	30	13	0	317	1
20	1	2	34	1	2	1	1	4	3	3	1	10	0.5	1	3	2	0	1	0	0	0	1	-1	-1	-1	0	1	0	1	70	13	1	317	0
20	1	2	34	1	2	1	1	4	3	3	1	10	0.5	1	3	2	0	0	1	0	1	0	0	0	1	0	0	1	-1	50	14	1	318	1
20	1	2	34	1	2	1	1	4	3	3	1	10	0.5	1	3	2	1	0	0	-1	-1	-1	-1	-1	-1	1	0	0	1	10	14	0	318	0
20	1	2	34	1	2	1	1	4	3	3	1	10	0.5	1	3	2	-1	-1	-1	1	0	0	1	0	0	-1	-1	-1	-1	50	15	0	319	1
20	1	2	34	1	2	1	1	4	3	3	1	10	0.5	1	3	2	0	0	1	0	0	1	0	0	1	0	1	0	1	30	15	1	319	0
20	1	2	34	1	2	1	1	4	3	3	1	10	0.5	1	3	2	1	0	0	0	0	1	0	1	0	0	1	0	-1	50	16	0	320	1
20	1	2	34	1	2	1	1	4	3	3	1	10	0.5	1	3	2	0	1	0	0	1	0	0	0	1	1	0	0	1	70	16	1	320	0
21	1	1	68	1	2	1	2	2	1	1	2	10	3	3	4	1	0	0	1	-1	-1	-1	-1	-1	-1	-1	-1	-1	1	30	1	0	321	1
21	1	1	68	1	2	1	2	2	1	1	2	10	3	3	4	1	1	0	0	1	0	0	0	0	1	0	0	1	-1	10	1	1	321	0
21	1	1	68	1	2	1	2	2	1	1	2	10	3	3	4	1	0	0	1	-1	-1	-1	-1	-1	-1	1	0	0	-1	10	2	0	322	1
21	1	1	68	1	2	1	2	2	1	1	2	10	3	3	4	1	1	0	0	0	0	1	1	0	0	-1	-1	-1	1	30	2	1	322	0
21	1	1	68	1	2	1	2	2	1	1	2	10	3	3	4	1	0	1	0	1	0	0	-1	-1	-1	0	0	1	-1	30	3	1	323	1
21	1	1	68	1	2	1	2	2	1	1	2	10	3	3	4	1	-1	-1	-1	0	1	0	0	1	0	0	1	0	1	10	3	0	323	0
21	1	1	68	1	2	1	2	2	1	1	2	10	3	3	4	1	0	1	0	0	1	0	-1	-1	-1	0	1	0	-1	50	4	0	324	1
21	1	1	68	1	2	1	2	2	1	1	2	10	3	3	4	1	0	0	1	1	0	0	0	1	0	0	0	1	1	70	4	1	324	0
21	1	1	68	1	2	1	2	2	1	1	2	10	3	3	4	1	-1	-1	-1	1	0	0	-1	-1	-1	-1	-1	-1	-1	10	5	0	325	1
21	1	1	68	1	2	1	2	2	1	1	2	10	3	3	4	1	1	0	0	-1	-1	-1	1	0	0	1	0	0	1	50	5	1	325	0
21	1	1	68	1	2	1	2	2	1	1	2	10	3	3	4	1	-1	-1	-1	-1	-1	-1	1	0	0	0	0	1	1	10	6	0	326	1
21	1	1	68	1	2	1	2	2	1	1	2	10	3	3	4	1	1	0	0	1	0	0	0	1	0	1	0	0	-1	70	6	1	326	0
21	1	1	68	1	2	1	2	2	1	1	2	10	3	3	4	1	0	1	0	-1	-1	-1	0	1	0	0	1	0	-1	70	7	0	327	1
21	1	1	68	1	2	1	2	2	1	1	2	10	3	3	4	1	-1	-1	-1	0	0	1	0	0	1	1	0	0	1	50	7	1	327	0
21	1	1	68	1	2	1	2	2	1	1	2	10	3	3	4	1	-1	-1	-1	0	1	0	1	0	0	1	0	0	-1	30	8	1	328	1
21	1	1	68	1	2	1	2	2	1	1	2	10	3	3	4	1	0	1	0	-1	-1	-1	0	0	1	-1	-1	-1	1	50	8	0	328	0
21	1	1	68	1	2	1	2	2	1	1	2	10	3	3	4	1	-1	-1	-1	-1	-1	-1	0	0	1	0	1	0	-1	70	9	0	329	1
21	1	1	68	1	2	1	2	2	1	1	2	10	3	3	4	1	0	1	0	0	1	0	0	1	0	0	0	1	1	10	9	1	329	0
21	1	1	68	1	2	1	2	2	1	1	2	10	3	3	4	1	0	0	1	1	0	0	1	0	0	0	1	0	1	10	10	1	330	1
21	1	1	68	1	2	1	2	2	1	1	2	10	3	3	4	1	-1	-1	-1	0	0	1	0	1	0	0	0	1	-1	70	10	0	330	0
21	1	1	68	1	2	1	2	2	1	1	2	10	3	3	4	1	0	0	1	0	0	1	1	0	0	-1	-1	-1	-1	10	11	0	331	1
21	1	1	68	1	2	1	2	2	1	1	2	10	3	3	4	1	-1	-1	-1	1	0	0	0	1	0	0	1	0	1	30	11	1	331	0
21	1	1	68	1	2	1	2	2	1	1	2	10	3	3	4	1	1	0	0	0	1	0	-1	-1	-1	0	0	1	1	70	12	0	332	1
21	1	1	68	1	2	1	2	2	1	1	2	10	3	3	4	1	0	1	0	0	0	1	0	1	0	1	0	0	-1	30	12	1	332	0
21	1	1	68	1	2	1	2	2	1	1	2	10	3	3	4	1	1	0	0	-1	-1	-1	0	0	1	-1	-1	-1	-1	30	13	0	333	1
21	1	1	68	1	2	1	2	2	1	1	2	10	3	3	4	1	0	1	0	0	0	1	-1	-1	-1	0	1	0	1	70	13	1	333	0
21	1	1	68	1	2	1	2	2	1	1	2	10	3	3	4	1	0	0	1	0	1	0	0	0	1	0	0	1	-1	50	14	0	334	1
21	1	1	68	1	2	1	2	2	1	1	2	10	3	3	4	1	1	0	0	-1	-1	-1	-1	-1	-1	1	0	0	1	10	14	1	334	0
21	1	1	68	1	2	1	2	2	1	1	2	10	3	3	4	1	-1	-1	-1	1	0	0	1	0	0	-1	-1	-1	-1	50	15	0	335	1
21	1	1	68	1	2	1	2	2	1	1	2	10	3	3	4	1	0	0	1	0	0	1	0	0	1	0	1	0	1	30	15	1	335	0
21	1	1	68	1	2	1	2	2	1	1	2	10	3	3	4	1	1	0	0	0	0	1	0	1	0	0	1	0	-1	50	16	0	336	1
21	1	1	68	1	2	1	2	2	1	1	2	10	3	3	4	1	0	1	0	0	1	0	0	0	1	1	0	0	1	70	16	1	336	0
22	1	1	45	1	2	1	1	4	3	2	1	7	1	4	3	1	0	0	1	-1	-1	-1	-1	-1	-1	-1	-1	-1	1	30	1	0	337	1
22	1	1	45	1	2	1	1	4	3	2	1	7	1	4	3	1	1	0	0	1	0	0	0	0	1	0	0	1	-1	10	1	1	337	0
22	1	1	45	1	2	1	1	4	3	2	1	7	1	4	3	1	0	0	1	-1	-1	-1	-1	-1	-1	1	0	0	-1	10	2	1	338	1
22	1	1	45	1	2	1	1	4	3	2	1	7	1	4	3	1	1	0	0	0	0	1	1	0	0	-1	-1	-1	1	30	2	0	338	0
22	1	1	45	1	2	1	1	4	3	2	1	7	1	4	3	1	0	1	0	1	0	0	-1	-1	-1	0	0	1	-1	30	3	0	339	1
22	1	1	45	1	2	1	1	4	3	2	1	7	1	4	3	1	-1	-1	-1	0	1	0	0	1	0	0	1	0	1	10	3	1	339	0
22	1	1	45	1	2	1	1	4	3	2	1	7	1	4	3	1	0	1	0	0	1	0	-1	-1	-1	0	1	0	-1	50	4	1	340	1
22	1	1	45	1	2	1	1	4	3	2	1	7	1	4	3	1	0	0	1	1	0	0	0	1	0	0	0	1	1	70	4	0	340	0
22	1	1	45	1	2	1	1	4	3	2	1	7	1	4	3	1	-1	-1	-1	1	0	0	-1	-1	-1	-1	-1	-1	-1	10	5	0	341	1
22	1	1	45	1	2	1	1	4	3	2	1	7	1	4	3	1	1	0	0	-1	-1	-1	1	0	0	1	0	0	1	50	5	1	341	0
22	1	1	45	1	2	1	1	4	3	2	1	7	1	4	3	1	-1	-1	-1	-1	-1	-1	1	0	0	0	0	1	1	10	6	0	342	1
22	1	1	45	1	2	1	1	4	3	2	1	7	1	4	3	1	1	0	0	1	0	0	0	1	0	1	0	0	-1	70	6	1	342	0
22	1	1	45	1	2	1	1	4	3	2	1	7	1	4	3	1	0	1	0	-1	-1	-1	0	1	0	0	1	0	-1	70	7	0	343	1
22	1	1	45	1	2	1	1	4	3	2	1	7	1	4	3	1	-1	-1	-1	0	0	1	0	0	1	1	0	0	1	50	7	1	343	0
22	1	1	45	1	2	1	1	4	3	2	1	7	1	4	3	1	-1	-1	-1	0	1	0	1	0	0	1	0	0	-1	30	8	0	344	1
22	1	1	45	1	2	1	1	4	3	2	1	7	1	4	3	1	0	1	0	-1	-1	-1	0	0	1	-1	-1	-1	1	50	8	1	344	0
22	1	1	45	1	2	1	1	4	3	2	1	7	1	4	3	1	-1	-1	-1	-1	-1	-1	0	0	1	0	1	0	-1	70	9	0	345	1
22	1	1	45	1	2	1	1	4	3	2	1	7	1	4	3	1	0	1	0	0	1	0	0	1	0	0	0	1	1	10	9	1	345	0
22	1	1	45	1	2	1	1	4	3	2	1	7	1	4	3	1	0	0	1	1	0	0	1	0	0	0	1	0	1	10	10	1	346	1
22	1	1	45	1	2	1	1	4	3	2	1	7	1	4	3	1	-1	-1	-1	0	0	1	0	1	0	0	0	1	-1	70	10	0	346	0
22	1	1	45	1	2	1	1	4	3	2	1	7	1	4	3	1	0	0	1	0	0	1	1	0	0	-1	-1	-1	-1	10	11	0	347	1
22	1	1	45	1	2	1	1	4	3	2	1	7	1	4	3	1	-1	-1	-1	1	0	0	0	1	0	0	1	0	1	30	11	1	347	0
22	1	1	45	1	2	1	1	4	3	2	1	7	1	4	3	1	1	0	0	0	1	0	-1	-1	-1	0	0	1	1	70	12	0	348	1
22	1	1	45	1	2	1	1	4	3	2	1	7	1	4	3	1	0	1	0	0	0	1	0	1	0	1	0	0	-1	30	12	1	348	0
22	1	1	45	1	2	1	1	4	3	2	1	7	1	4	3	1	1	0	0	-1	-1	-1	0	0	1	-1	-1	-1	-1	30	13	0	349	1
22	1	1	45	1	2	1	1	4	3	2	1	7	1	4	3	1	0	1	0	0	0	1	-1	-1	-1	0	1	0	1	70	13	1	349	0
22	1	1	45	1	2	1	1	4	3	2	1	7	1	4	3	1	0	0	1	0	1	0	0	0	1	0	0	1	-1	50	14	1	350	1
22	1	1	45	1	2	1	1	4	3	2	1	7	1	4	3	1	1	0	0	-1	-1	-1	-1	-1	-1	1	0	0	1	10	14	0	350	0
22	1	1	45	1	2	1	1	4	3	2	1	7	1	4	3	1	-1	-1	-1	1	0	0	1	0	0	-1	-1	-1	-1	50	15	0	351	1
22	1	1	45	1	2	1	1	4	3	2	1	7	1	4	3	1	0	0	1	0	0	1	0	0	1	0	1	0	1	30	15	1	351	0
22	1	1	45	1	2	1	1	4	3	2	1	7	1	4	3	1	1	0	0	0	0	1	0	1	0	0	1	0	-1	50	16	0	352	1
22	1	1	45	1	2	1	1	4	3	2	1	7	1	4	3	1	0	1	0	0	1	0	0	0	1	1	0	0	1	70	16	1	352	0
23	1	2	26	1	2	1	1	4	2	2	2	1	0.125	1	4	1	0	0	1	-1	-1	-1	-1	-1	-1	-1	-1	-1	1	30	1	1	353	1
23	1	2	26	1	2	1	1	4	2	2	2	1	0.125	1	4	1	1	0	0	1	0	0	0	0	1	0	0	1	-1	10	1	0	353	0
23	1	2	26	1	2	1	1	4	2	2	2	1	0.125	1	4	1	0	0	1	-1	-1	-1	-1	-1	-1	1	0	0	-1	10	2	0	354	1
23	1	2	26	1	2	1	1	4	2	2	2	1	0.125	1	4	1	1	0	0	0	0	1	1	0	0	-1	-1	-1	1	30	2	1	354	0
23	1	2	26	1	2	1	1	4	2	2	2	1	0.125	1	4	1	0	1	0	1	0	0	-1	-1	-1	0	0	1	-1	30	3	0	355	1
23	1	2	26	1	2	1	1	4	2	2	2	1	0.125	1	4	1	-1	-1	-1	0	1	0	0	1	0	0	1	0	1	10	3	1	355	0
23	1	2	26	1	2	1	1	4	2	2	2	1	0.125	1	4	1	0	1	0	0	1	0	-1	-1	-1	0	1	0	-1	50	4	0	356	1
23	1	2	26	1	2	1	1	4	2	2	2	1	0.125	1	4	1	0	0	1	1	0	0	0	1	0	0	0	1	1	70	4	1	356	0
23	1	2	26	1	2	1	1	4	2	2	2	1	0.125	1	4	1	-1	-1	-1	1	0	0	-1	-1	-1	-1	-1	-1	-1	10	5	0	357	1
23	1	2	26	1	2	1	1	4	2	2	2	1	0.125	1	4	1	1	0	0	-1	-1	-1	1	0	0	1	0	0	1	50	5	1	357	0
23	1	2	26	1	2	1	1	4	2	2	2	1	0.125	1	4	1	-1	-1	-1	-1	-1	-1	1	0	0	0	0	1	1	10	6	1	358	1
23	1	2	26	1	2	1	1	4	2	2	2	1	0.125	1	4	1	1	0	0	1	0	0	0	1	0	1	0	0	-1	70	6	0	358	0
23	1	2	26	1	2	1	1	4	2	2	2	1	0.125	1	4	1	0	1	0	-1	-1	-1	0	1	0	0	1	0	-1	70	7	0	359	1
23	1	2	26	1	2	1	1	4	2	2	2	1	0.125	1	4	1	-1	-1	-1	0	0	1	0	0	1	1	0	0	1	50	7	1	359	0
23	1	2	26	1	2	1	1	4	2	2	2	1	0.125	1	4	1	-1	-1	-1	0	1	0	1	0	0	1	0	0	-1	30	8	0	360	1
23	1	2	26	1	2	1	1	4	2	2	2	1	0.125	1	4	1	0	1	0	-1	-1	-1	0	0	1	-1	-1	-1	1	50	8	1	360	0
23	1	2	26	1	2	1	1	4	2	2	2	1	0.125	1	4	1	-1	-1	-1	-1	-1	-1	0	0	1	0	1	0	-1	70	9	0	361	1
23	1	2	26	1	2	1	1	4	2	2	2	1	0.125	1	4	1	0	1	0	0	1	0	0	1	0	0	0	1	1	10	9	1	361	0
23	1	2	26	1	2	1	1	4	2	2	2	1	0.125	1	4	1	0	0	1	1	0	0	1	0	0	0	1	0	1	10	10	1	362	1
23	1	2	26	1	2	1	1	4	2	2	2	1	0.125	1	4	1	-1	-1	-1	0	0	1	0	1	0	0	0	1	-1	70	10	0	362	0
23	1	2	26	1	2	1	1	4	2	2	2	1	0.125	1	4	1	0	0	1	0	0	1	1	0	0	-1	-1	-1	-1	10	11	0	363	1
23	1	2	26	1	2	1	1	4	2	2	2	1	0.125	1	4	1	-1	-1	-1	1	0	0	0	1	0	0	1	0	1	30	11	1	363	0
23	1	2	26	1	2	1	1	4	2	2	2	1	0.125	1	4	1	1	0	0	0	1	0	-1	-1	-1	0	0	1	1	70	12	1	364	1
23	1	2	26	1	2	1	1	4	2	2	2	1	0.125	1	4	1	0	1	0	0	0	1	0	1	0	1	0	0	-1	30	12	0	364	0
23	1	2	26	1	2	1	1	4	2	2	2	1	0.125	1	4	1	1	0	0	-1	-1	-1	0	0	1	-1	-1	-1	-1	30	13	0	365	1
23	1	2	26	1	2	1	1	4	2	2	2	1	0.125	1	4	1	0	1	0	0	0	1	-1	-1	-1	0	1	0	1	70	13	1	365	0
23	1	2	26	1	2	1	1	4	2	2	2	1	0.125	1	4	1	0	0	1	0	1	0	0	0	1	0	0	1	-1	50	14	0	366	1
23	1	2	26	1	2	1	1	4	2	2	2	1	0.125	1	4	1	1	0	0	-1	-1	-1	-1	-1	-1	1	0	0	1	10	14	1	366	0
23	1	2	26	1	2	1	1	4	2	2	2	1	0.125	1	4	1	-1	-1	-1	1	0	0	1	0	0	-1	-1	-1	-1	50	15	0	367	1
23	1	2	26	1	2	1	1	4	2	2	2	1	0.125	1	4	1	0	0	1	0	0	1	0	0	1	0	1	0	1	30	15	1	367	0
23	1	2	26	1	2	1	1	4	2	2	2	1	0.125	1	4	1	1	0	0	0	0	1	0	1	0	0	1	0	-1	50	16	0	368	1
23	1	2	26	1	2	1	1	4	2	2	2	1	0.125	1	4	1	0	1	0	0	1	0	0	0	1	1	0	0	1	70	16	1	368	0
24	1	1	46	1	2	1	1	4	4	2	2	1	1.6	3	4	1	0	0	1	-1	-1	-1	-1	-1	-1	-1	-1	-1	1	30	1	0	369	1
24	1	1	46	1	2	1	1	4	4	2	2	1	1.6	3	4	1	1	0	0	1	0	0	0	0	1	0	0	1	-1	10	1	1	369	0
24	1	1	46	1	2	1	1	4	4	2	2	1	1.6	3	4	1	0	0	1	-1	-1	-1	-1	-1	-1	1	0	0	-1	10	2	0	370	1
24	1	1	46	1	2	1	1	4	4	2	2	1	1.6	3	4	1	1	0	0	0	0	1	1	0	0	-1	-1	-1	1	30	2	1	370	0
24	1	1	46	1	2	1	1	4	4	2	2	1	1.6	3	4	1	0	1	0	1	0	0	-1	-1	-1	0	0	1	-1	30	3	0	371	1
24	1	1	46	1	2	1	1	4	4	2	2	1	1.6	3	4	1	-1	-1	-1	0	1	0	0	1	0	0	1	0	1	10	3	1	371	0
24	1	1	46	1	2	1	1	4	4	2	2	1	1.6	3	4	1	0	1	0	0	1	0	-1	-1	-1	0	1	0	-1	50	4	1	372	1
24	1	1	46	1	2	1	1	4	4	2	2	1	1.6	3	4	1	0	0	1	1	0	0	0	1	0	0	0	1	1	70	4	0	372	0
24	1	1	46	1	2	1	1	4	4	2	2	1	1.6	3	4	1	-1	-1	-1	1	0	0	-1	-1	-1	-1	-1	-1	-1	10	5	0	373	1
24	1	1	46	1	2	1	1	4	4	2	2	1	1.6	3	4	1	1	0	0	-1	-1	-1	1	0	0	1	0	0	1	50	5	1	373	0
24	1	1	46	1	2	1	1	4	4	2	2	1	1.6	3	4	1	-1	-1	-1	-1	-1	-1	1	0	0	0	0	1	1	10	6	0	374	1
24	1	1	46	1	2	1	1	4	4	2	2	1	1.6	3	4	1	1	0	0	1	0	0	0	1	0	1	0	0	-1	70	6	1	374	0
24	1	1	46	1	2	1	1	4	4	2	2	1	1.6	3	4	1	0	1	0	-1	-1	-1	0	1	0	0	1	0	-1	70	7	0	375	1
24	1	1	46	1	2	1	1	4	4	2	2	1	1.6	3	4	1	-1	-1	-1	0	0	1	0	0	1	1	0	0	1	50	7	1	375	0
24	1	1	46	1	2	1	1	4	4	2	2	1	1.6	3	4	1	-1	-1	-1	0	1	0	1	0	0	1	0	0	-1	30	8	1	376	1
24	1	1	46	1	2	1	1	4	4	2	2	1	1.6	3	4	1	0	1	0	-1	-1	-1	0	0	1	-1	-1	-1	1	50	8	0	376	0
24	1	1	46	1	2	1	1	4	4	2	2	1	1.6	3	4	1	-1	-1	-1	-1	-1	-1	0	0	1	0	1	0	-1	70	9	1	377	1
24	1	1	46	1	2	1	1	4	4	2	2	1	1.6	3	4	1	0	1	0	0	1	0	0	1	0	0	0	1	1	10	9	0	377	0
24	1	1	46	1	2	1	1	4	4	2	2	1	1.6	3	4	1	0	0	1	1	0	0	1	0	0	0	1	0	1	10	10	1	378	1
24	1	1	46	1	2	1	1	4	4	2	2	1	1.6	3	4	1	-1	-1	-1	0	0	1	0	1	0	0	0	1	-1	70	10	0	378	0
24	1	1	46	1	2	1	1	4	4	2	2	1	1.6	3	4	1	0	0	1	0	0	1	1	0	0	-1	-1	-1	-1	10	11	0	379	1
24	1	1	46	1	2	1	1	4	4	2	2	1	1.6	3	4	1	-1	-1	-1	1	0	0	0	1	0	0	1	0	1	30	11	1	379	0
24	1	1	46	1	2	1	1	4	4	2	2	1	1.6	3	4	1	1	0	0	0	1	0	-1	-1	-1	0	0	1	1	70	12	0	380	1
24	1	1	46	1	2	1	1	4	4	2	2	1	1.6	3	4	1	0	1	0	0	0	1	0	1	0	1	0	0	-1	30	12	1	380	0
24	1	1	46	1	2	1	1	4	4	2	2	1	1.6	3	4	1	1	0	0	-1	-1	-1	0	0	1	-1	-1	-1	-1	30	13	0	381	1
24	1	1	46	1	2	1	1	4	4	2	2	1	1.6	3	4	1	0	1	0	0	0	1	-1	-1	-1	0	1	0	1	70	13	1	381	0
24	1	1	46	1	2	1	1	4	4	2	2	1	1.6	3	4	1	0	0	1	0	1	0	0	0	1	0	0	1	-1	50	14	0	382	1
24	1	1	46	1	2	1	1	4	4	2	2	1	1.6	3	4	1	1	0	0	-1	-1	-1	-1	-1	-1	1	0	0	1	10	14	1	382	0
24	1	1	46	1	2	1	1	4	4	2	2	1	1.6	3	4	1	-1	-1	-1	1	0	0	1	0	0	-1	-1	-1	-1	50	15	0	383	1
24	1	1	46	1	2	1	1	4	4	2	2	1	1.6	3	4	1	0	0	1	0	0	1	0	0	1	0	1	0	1	30	15	1	383	0
24	1	1	46	1	2	1	1	4	4	2	2	1	1.6	3	4	1	1	0	0	0	0	1	0	1	0	0	1	0	-1	50	16	0	384	1
24	1	1	46	1	2	1	1	4	4	2	2	1	1.6	3	4	1	0	1	0	0	1	0	0	0	1	1	0	0	1	70	16	1	384	0
25	1	1	38	1	2	1	1	4	2	2	1	1	1.5	1	4	1	0	0	1	-1	-1	-1	-1	-1	-1	-1	-1	-1	1	30	1	0	385	1
25	1	1	38	1	2	1	1	4	2	2	1	1	1.5	1	4	1	1	0	0	1	0	0	0	0	1	0	0	1	-1	10	1	1	385	0
25	1	1	38	1	2	1	1	4	2	2	1	1	1.5	1	4	1	0	0	1	-1	-1	-1	-1	-1	-1	1	0	0	-1	10	2	0	386	1
25	1	1	38	1	2	1	1	4	2	2	1	1	1.5	1	4	1	1	0	0	0	0	1	1	0	0	-1	-1	-1	1	30	2	1	386	0
25	1	1	38	1	2	1	1	4	2	2	1	1	1.5	1	4	1	0	1	0	1	0	0	-1	-1	-1	0	0	1	-1	30	3	0	387	1
25	1	1	38	1	2	1	1	4	2	2	1	1	1.5	1	4	1	-1	-1	-1	0	1	0	0	1	0	0	1	0	1	10	3	1	387	0
25	1	1	38	1	2	1	1	4	2	2	1	1	1.5	1	4	1	0	1	0	0	1	0	-1	-1	-1	0	1	0	-1	50	4	1	388	1
25	1	1	38	1	2	1	1	4	2	2	1	1	1.5	1	4	1	0	0	1	1	0	0	0	1	0	0	0	1	1	70	4	0	388	0
25	1	1	38	1	2	1	1	4	2	2	1	1	1.5	1	4	1	-1	-1	-1	1	0	0	-1	-1	-1	-1	-1	-1	-1	10	5	1	389	1
25	1	1	38	1	2	1	1	4	2	2	1	1	1.5	1	4	1	1	0	0	-1	-1	-1	1	0	0	1	0	0	1	50	5	0	389	0
25	1	1	38	1	2	1	1	4	2	2	1	1	1.5	1	4	1	-1	-1	-1	-1	-1	-1	1	0	0	0	0	1	1	10	6	0	390	1
25	1	1	38	1	2	1	1	4	2	2	1	1	1.5	1	4	1	1	0	0	1	0	0	0	1	0	1	0	0	-1	70	6	1	390	0
25	1	1	38	1	2	1	1	4	2	2	1	1	1.5	1	4	1	0	1	0	-1	-1	-1	0	1	0	0	1	0	-1	70	7	0	391	1
25	1	1	38	1	2	1	1	4	2	2	1	1	1.5	1	4	1	-1	-1	-1	0	0	1	0	0	1	1	0	0	1	50	7	1	391	0
25	1	1	38	1	2	1	1	4	2	2	1	1	1.5	1	4	1	-1	-1	-1	0	1	0	1	0	0	1	0	0	-1	30	8	1	392	1
25	1	1	38	1	2	1	1	4	2	2	1	1	1.5	1	4	1	0	1	0	-1	-1	-1	0	0	1	-1	-1	-1	1	50	8	0	392	0
25	1	1	38	1	2	1	1	4	2	2	1	1	1.5	1	4	1	-1	-1	-1	-1	-1	-1	0	0	1	0	1	0	-1	70	9	0	393	1
25	1	1	38	1	2	1	1	4	2	2	1	1	1.5	1	4	1	0	1	0	0	1	0	0	1	0	0	0	1	1	10	9	1	393	0
25	1	1	38	1	2	1	1	4	2	2	1	1	1.5	1	4	1	0	0	1	1	0	0	1	0	0	0	1	0	1	10	10	1	394	1
25	1	1	38	1	2	1	1	4	2	2	1	1	1.5	1	4	1	-1	-1	-1	0	0	1	0	1	0	0	0	1	-1	70	10	0	394	0
25	1	1	38	1	2	1	1	4	2	2	1	1	1.5	1	4	1	0	0	1	0	0	1	1	0	0	-1	-1	-1	-1	10	11	0	395	1
25	1	1	38	1	2	1	1	4	2	2	1	1	1.5	1	4	1	-1	-1	-1	1	0	0	0	1	0	0	1	0	1	30	11	1	395	0
25	1	1	38	1	2	1	1	4	2	2	1	1	1.5	1	4	1	1	0	0	0	1	0	-1	-1	-1	0	0	1	1	70	12	1	396	1
25	1	1	38	1	2	1	1	4	2	2	1	1	1.5	1	4	1	0	1	0	0	0	1	0	1	0	1	0	0	-1	30	12	0	396	0
25	1	1	38	1	2	1	1	4	2	2	1	1	1.5	1	4	1	1	0	0	-1	-1	-1	0	0	1	-1	-1	-1	-1	30	13	0	397	1
25	1	1	38	1	2	1	1	4	2	2	1	1	1.5	1	4	1	0	1	0	0	0	1	-1	-1	-1	0	1	0	1	70	13	1	397	0
25	1	1	38	1	2	1	1	4	2	2	1	1	1.5	1	4	1	0	0	1	0	1	0	0	0	1	0	0	1	-1	50	14	1	398	1
25	1	1	38	1	2	1	1	4	2	2	1	1	1.5	1	4	1	1	0	0	-1	-1	-1	-1	-1	-1	1	0	0	1	10	14	0	398	0
25	1	1	38	1	2	1	1	4	2	2	1	1	1.5	1	4	1	-1	-1	-1	1	0	0	1	0	0	-1	-1	-1	-1	50	15	0	399	1
25	1	1	38	1	2	1	1	4	2	2	1	1	1.5	1	4	1	0	0	1	0	0	1	0	0	1	0	1	0	1	30	15	1	399	0
25	1	1	38	1	2	1	1	4	2	2	1	1	1.5	1	4	1	1	0	0	0	0	1	0	1	0	0	1	0	-1	50	16	0	400	1
25	1	1	38	1	2	1	1	4	2	2	1	1	1.5	1	4	1	0	1	0	0	1	0	0	0	1	1	0	0	1	70	16	1	400	0
26	1	1	48	1	2	1	1	4	3	2	1	1	2	3	3	1	0	0	1	-1	-1	-1	-1	-1	-1	-1	-1	-1	1	30	1	0	401	1
26	1	1	48	1	2	1	1	4	3	2	1	1	2	3	3	1	1	0	0	1	0	0	0	0	1	0	0	1	-1	10	1	1	401	0
26	1	1	48	1	2	1	1	4	3	2	1	1	2	3	3	1	0	0	1	-1	-1	-1	-1	-1	-1	1	0	0	-1	10	2	0	402	1
26	1	1	48	1	2	1	1	4	3	2	1	1	2	3	3	1	1	0	0	0	0	1	1	0	0	-1	-1	-1	1	30	2	1	402	0
26	1	1	48	1	2	1	1	4	3	2	1	1	2	3	3	1	0	1	0	1	0	0	-1	-1	-1	0	0	1	-1	30	3	0	403	1
26	1	1	48	1	2	1	1	4	3	2	1	1	2	3	3	1	-1	-1	-1	0	1	0	0	1	0	0	1	0	1	10	3	1	403	0
26	1	1	48	1	2	1	1	4	3	2	1	1	2	3	3	1	0	1	0	0	1	0	-1	-1	-1	0	1	0	-1	50	4	0	404	1
26	1	1	48	1	2	1	1	4	3	2	1	1	2	3	3	1	0	0	1	1	0	0	0	1	0	0	0	1	1	70	4	1	404	0
26	1	1	48	1	2	1	1	4	3	2	1	1	2	3	3	1	-1	-1	-1	1	0	0	-1	-1	-1	-1	-1	-1	-1	10	5	0	405	1
26	1	1	48	1	2	1	1	4	3	2	1	1	2	3	3	1	1	0	0	-1	-1	-1	1	0	0	1	0	0	1	50	5	1	405	0
26	1	1	48	1	2	1	1	4	3	2	1	1	2	3	3	1	-1	-1	-1	-1	-1	-1	1	0	0	0	0	1	1	10	6	0	406	1
26	1	1	48	1	2	1	1	4	3	2	1	1	2	3	3	1	1	0	0	1	0	0	0	1	0	1	0	0	-1	70	6	1	406	0
26	1	1	48	1	2	1	1	4	3	2	1	1	2	3	3	1	0	1	0	-1	-1	-1	0	1	0	0	1	0	-1	70	7	0	407	1
26	1	1	48	1	2	1	1	4	3	2	1	1	2	3	3	1	-1	-1	-1	0	0	1	0	0	1	1	0	0	1	50	7	1	407	0
26	1	1	48	1	2	1	1	4	3	2	1	1	2	3	3	1	-1	-1	-1	0	1	0	1	0	0	1	0	0	-1	30	8	0	408	1
26	1	1	48	1	2	1	1	4	3	2	1	1	2	3	3	1	0	1	0	-1	-1	-1	0	0	1	-1	-1	-1	1	50	8	1	408	0
26	1	1	48	1	2	1	1	4	3	2	1	1	2	3	3	1	-1	-1	-1	-1	-1	-1	0	0	1	0	1	0	-1	70	9	1	409	1
26	1	1	48	1	2	1	1	4	3	2	1	1	2	3	3	1	0	1	0	0	1	0	0	1	0	0	0	1	1	10	9	0	409	0
26	1	1	48	1	2	1	1	4	3	2	1	1	2	3	3	1	0	0	1	1	0	0	1	0	0	0	1	0	1	10	10	1	410	1
26	1	1	48	1	2	1	1	4	3	2	1	1	2	3	3	1	-1	-1	-1	0	0	1	0	1	0	0	0	1	-1	70	10	0	410	0
26	1	1	48	1	2	1	1	4	3	2	1	1	2	3	3	1	0	0	1	0	0	1	1	0	0	-1	-1	-1	-1	10	11	0	411	1
26	1	1	48	1	2	1	1	4	3	2	1	1	2	3	3	1	-1	-1	-1	1	0	0	0	1	0	0	1	0	1	30	11	1	411	0
26	1	1	48	1	2	1	1	4	3	2	1	1	2	3	3	1	1	0	0	0	1	0	-1	-1	-1	0	0	1	1	70	12	1	412	1
26	1	1	48	1	2	1	1	4	3	2	1	1	2	3	3	1	0	1	0	0	0	1	0	1	0	1	0	0	-1	30	12	0	412	0
26	1	1	48	1	2	1	1	4	3	2	1	1	2	3	3	1	1	0	0	-1	-1	-1	0	0	1	-1	-1	-1	-1	30	13	1	413	1
26	1	1	48	1	2	1	1	4	3	2	1	1	2	3	3	1	0	1	0	0	0	1	-1	-1	-1	0	1	0	1	70	13	0	413	0
26	1	1	48	1	2	1	1	4	3	2	1	1	2	3	3	1	0	0	1	0	1	0	0	0	1	0	0	1	-1	50	14	1	414	1
26	1	1	48	1	2	1	1	4	3	2	1	1	2	3	3	1	1	0	0	-1	-1	-1	-1	-1	-1	1	0	0	1	10	14	0	414	0
26	1	1	48	1	2	1	1	4	3	2	1	1	2	3	3	1	-1	-1	-1	1	0	0	1	0	0	-1	-1	-1	-1	50	15	0	415	1
26	1	1	48	1	2	1	1	4	3	2	1	1	2	3	3	1	0	0	1	0	0	1	0	0	1	0	1	0	1	30	15	1	415	0
26	1	1	48	1	2	1	1	4	3	2	1	1	2	3	3	1	1	0	0	0	0	1	0	1	0	0	1	0	-1	50	16	1	416	1
26	1	1	48	1	2	1	1	4	3	2	1	1	2	3	3	1	0	1	0	0	1	0	0	0	1	1	0	0	1	70	16	0	416	0
27	1	2	46	1	2	1	4	3	3	2	1	1	9	3	4	1	0	0	1	-1	-1	-1	-1	-1	-1	-1	-1	-1	1	30	1	0	417	1
27	1	2	46	1	2	1	4	3	3	2	1	1	9	3	4	1	1	0	0	1	0	0	0	0	1	0	0	1	-1	10	1	1	417	0
27	1	2	46	1	2	1	4	3	3	2	1	1	9	3	4	1	0	0	1	-1	-1	-1	-1	-1	-1	1	0	0	-1	10	2	0	418	1
27	1	2	46	1	2	1	4	3	3	2	1	1	9	3	4	1	1	0	0	0	0	1	1	0	0	-1	-1	-1	1	30	2	1	418	0
27	1	2	46	1	2	1	4	3	3	2	1	1	9	3	4	1	0	1	0	1	0	0	-1	-1	-1	0	0	1	-1	30	3	0	419	1
27	1	2	46	1	2	1	4	3	3	2	1	1	9	3	4	1	-1	-1	-1	0	1	0	0	1	0	0	1	0	1	10	3	1	419	0
27	1	2	46	1	2	1	4	3	3	2	1	1	9	3	4	1	0	1	0	0	1	0	-1	-1	-1	0	1	0	-1	50	4	1	420	1
27	1	2	46	1	2	1	4	3	3	2	1	1	9	3	4	1	0	0	1	1	0	0	0	1	0	0	0	1	1	70	4	0	420	0
27	1	2	46	1	2	1	4	3	3	2	1	1	9	3	4	1	-1	-1	-1	1	0	0	-1	-1	-1	-1	-1	-1	-1	10	5	0	421	1
27	1	2	46	1	2	1	4	3	3	2	1	1	9	3	4	1	1	0	0	-1	-1	-1	1	0	0	1	0	0	1	50	5	1	421	0
27	1	2	46	1	2	1	4	3	3	2	1	1	9	3	4	1	-1	-1	-1	-1	-1	-1	1	0	0	0	0	1	1	10	6	0	422	1
27	1	2	46	1	2	1	4	3	3	2	1	1	9	3	4	1	1	0	0	1	0	0	0	1	0	1	0	0	-1	70	6	1	422	0
27	1	2	46	1	2	1	4	3	3	2	1	1	9	3	4	1	0	1	0	-1	-1	-1	0	1	0	0	1	0	-1	70	7	0	423	1
27	1	2	46	1	2	1	4	3	3	2	1	1	9	3	4	1	-1	-1	-1	0	0	1	0	0	1	1	0	0	1	50	7	1	423	0
27	1	2	46	1	2	1	4	3	3	2	1	1	9	3	4	1	-1	-1	-1	0	1	0	1	0	0	1	0	0	-1	30	8	1	424	1
27	1	2	46	1	2	1	4	3	3	2	1	1	9	3	4	1	0	1	0	-1	-1	-1	0	0	1	-1	-1	-1	1	50	8	0	424	0
27	1	2	46	1	2	1	4	3	3	2	1	1	9	3	4	1	-1	-1	-1	-1	-1	-1	0	0	1	0	1	0	-1	70	9	0	425	1
27	1	2	46	1	2	1	4	3	3	2	1	1	9	3	4	1	0	1	0	0	1	0	0	1	0	0	0	1	1	10	9	1	425	0
27	1	2	46	1	2	1	4	3	3	2	1	1	9	3	4	1	0	0	1	1	0	0	1	0	0	0	1	0	1	10	10	1	426	1
27	1	2	46	1	2	1	4	3	3	2	1	1	9	3	4	1	-1	-1	-1	0	0	1	0	1	0	0	0	1	-1	70	10	0	426	0
27	1	2	46	1	2	1	4	3	3	2	1	1	9	3	4	1	0	0	1	0	0	1	1	0	0	-1	-1	-1	-1	10	11	0	427	1
27	1	2	46	1	2	1	4	3	3	2	1	1	9	3	4	1	-1	-1	-1	1	0	0	0	1	0	0	1	0	1	30	11	1	427	0
27	1	2	46	1	2	1	4	3	3	2	1	1	9	3	4	1	1	0	0	0	1	0	-1	-1	-1	0	0	1	1	70	12	1	428	1
27	1	2	46	1	2	1	4	3	3	2	1	1	9	3	4	1	0	1	0	0	0	1	0	1	0	1	0	0	-1	30	12	0	428	0
27	1	2	46	1	2	1	4	3	3	2	1	1	9	3	4	1	1	0	0	-1	-1	-1	0	0	1	-1	-1	-1	-1	30	13	0	429	1
27	1	2	46	1	2	1	4	3	3	2	1	1	9	3	4	1	0	1	0	0	0	1	-1	-1	-1	0	1	0	1	70	13	1	429	0
27	1	2	46	1	2	1	4	3	3	2	1	1	9	3	4	1	0	0	1	0	1	0	0	0	1	0	0	1	-1	50	14	0	430	1
27	1	2	46	1	2	1	4	3	3	2	1	1	9	3	4	1	1	0	0	-1	-1	-1	-1	-1	-1	1	0	0	1	10	14	1	430	0
27	1	2	46	1	2	1	4	3	3	2	1	1	9	3	4	1	-1	-1	-1	1	0	0	1	0	0	-1	-1	-1	-1	50	15	0	431	1
27	1	2	46	1	2	1	4	3	3	2	1	1	9	3	4	1	0	0	1	0	0	1	0	0	1	0	1	0	1	30	15	1	431	0
27	1	2	46	1	2	1	4	3	3	2	1	1	9	3	4	1	1	0	0	0	0	1	0	1	0	0	1	0	-1	50	16	0	432	1
27	1	2	46	1	2	1	4	3	3	2	1	1	9	3	4	1	0	1	0	0	1	0	0	0	1	1	0	0	1	70	16	1	432	0
28	1	2	31	1	2	3	1	4	4	3	6	8	3	1	3	1	0	0	1	-1	-1	-1	-1	-1	-1	-1	-1	-1	1	30	1	0	433	1
28	1	2	31	1	2	3	1	4	4	3	6	8	3	1	3	1	1	0	0	1	0	0	0	0	1	0	0	1	-1	10	1	1	433	0
28	1	2	31	1	2	3	1	4	4	3	6	8	3	1	3	1	0	0	1	-1	-1	-1	-1	-1	-1	1	0	0	-1	10	2	0	434	1
28	1	2	31	1	2	3	1	4	4	3	6	8	3	1	3	1	1	0	0	0	0	1	1	0	0	-1	-1	-1	1	30	2	1	434	0
28	1	2	31	1	2	3	1	4	4	3	6	8	3	1	3	1	0	1	0	1	0	0	-1	-1	-1	0	0	1	-1	30	3	1	435	1
28	1	2	31	1	2	3	1	4	4	3	6	8	3	1	3	1	-1	-1	-1	0	1	0	0	1	0	0	1	0	1	10	3	0	435	0
28	1	2	31	1	2	3	1	4	4	3	6	8	3	1	3	1	0	1	0	0	1	0	-1	-1	-1	0	1	0	-1	50	4	1	436	1
28	1	2	31	1	2	3	1	4	4	3	6	8	3	1	3	1	0	0	1	1	0	0	0	1	0	0	0	1	1	70	4	0	436	0
28	1	2	31	1	2	3	1	4	4	3	6	8	3	1	3	1	-1	-1	-1	1	0	0	-1	-1	-1	-1	-1	-1	-1	10	5	1	437	1
28	1	2	31	1	2	3	1	4	4	3	6	8	3	1	3	1	1	0	0	-1	-1	-1	1	0	0	1	0	0	1	50	5	0	437	0
28	1	2	31	1	2	3	1	4	4	3	6	8	3	1	3	1	-1	-1	-1	-1	-1	-1	1	0	0	0	0	1	1	10	6	0	438	1
28	1	2	31	1	2	3	1	4	4	3	6	8	3	1	3	1	1	0	0	1	0	0	0	1	0	1	0	0	-1	70	6	1	438	0
28	1	2	31	1	2	3	1	4	4	3	6	8	3	1	3	1	0	1	0	-1	-1	-1	0	1	0	0	1	0	-1	70	7	0	439	1
28	1	2	31	1	2	3	1	4	4	3	6	8	3	1	3	1	-1	-1	-1	0	0	1	0	0	1	1	0	0	1	50	7	1	439	0
28	1	2	31	1	2	3	1	4	4	3	6	8	3	1	3	1	-1	-1	-1	0	1	0	1	0	0	1	0	0	-1	30	8	1	440	1
28	1	2	31	1	2	3	1	4	4	3	6	8	3	1	3	1	0	1	0	-1	-1	-1	0	0	1	-1	-1	-1	1	50	8	0	440	0
28	1	2	31	1	2	3	1	4	4	3	6	8	3	1	3	1	-1	-1	-1	-1	-1	-1	0	0	1	0	1	0	-1	70	9	0	441	1
28	1	2	31	1	2	3	1	4	4	3	6	8	3	1	3	1	0	1	0	0	1	0	0	1	0	0	0	1	1	10	9	1	441	0
28	1	2	31	1	2	3	1	4	4	3	6	8	3	1	3	1	0	0	1	1	0	0	1	0	0	0	1	0	1	10	10	1	442	1
28	1	2	31	1	2	3	1	4	4	3	6	8	3	1	3	1	-1	-1	-1	0	0	1	0	1	0	0	0	1	-1	70	10	0	442	0
28	1	2	31	1	2	3	1	4	4	3	6	8	3	1	3	1	0	0	1	0	0	1	1	0	0	-1	-1	-1	-1	10	11	1	443	1
28	1	2	31	1	2	3	1	4	4	3	6	8	3	1	3	1	-1	-1	-1	1	0	0	0	1	0	0	1	0	1	30	11	0	443	0
28	1	2	31	1	2	3	1	4	4	3	6	8	3	1	3	1	1	0	0	0	1	0	-1	-1	-1	0	0	1	1	70	12	0	444	1
28	1	2	31	1	2	3	1	4	4	3	6	8	3	1	3	1	0	1	0	0	0	1	0	1	0	1	0	0	-1	30	12	1	444	0
28	1	2	31	1	2	3	1	4	4	3	6	8	3	1	3	1	1	0	0	-1	-1	-1	0	0	1	-1	-1	-1	-1	30	13	0	445	1
28	1	2	31	1	2	3	1	4	4	3	6	8	3	1	3	1	0	1	0	0	0	1	-1	-1	-1	0	1	0	1	70	13	1	445	0
28	1	2	31	1	2	3	1	4	4	3	6	8	3	1	3	1	0	0	1	0	1	0	0	0	1	0	0	1	-1	50	14	1	446	1
28	1	2	31	1	2	3	1	4	4	3	6	8	3	1	3	1	1	0	0	-1	-1	-1	-1	-1	-1	1	0	0	1	10	14	0	446	0
28	1	2	31	1	2	3	1	4	4	3	6	8	3	1	3	1	-1	-1	-1	1	0	0	1	0	0	-1	-1	-1	-1	50	15	1	447	1
28	1	2	31	1	2	3	1	4	4	3	6	8	3	1	3	1	0	0	1	0	0	1	0	0	1	0	1	0	1	30	15	0	447	0
28	1	2	31	1	2	3	1	4	4	3	6	8	3	1	3	1	1	0	0	0	0	1	0	1	0	0	1	0	-1	50	16	1	448	1
28	1	2	31	1	2	3	1	4	4	3	6	8	3	1	3	1	0	1	0	0	1	0	0	0	1	1	0	0	1	70	16	0	448	0
29	1	1	30	1	2	1	1	4	3	3	1	1	3	3	4	1	0	0	1	-1	-1	-1	-1	-1	-1	-1	-1	-1	1	30	1	0	449	1
29	1	1	30	1	2	1	1	4	3	3	1	1	3	3	4	1	1	0	0	1	0	0	0	0	1	0	0	1	-1	10	1	1	449	0
29	1	1	30	1	2	1	1	4	3	3	1	1	3	3	4	1	0	0	1	-1	-1	-1	-1	-1	-1	1	0	0	-1	10	2	1	450	1
29	1	1	30	1	2	1	1	4	3	3	1	1	3	3	4	1	1	0	0	0	0	1	1	0	0	-1	-1	-1	1	30	2	0	450	0
29	1	1	30	1	2	1	1	4	3	3	1	1	3	3	4	1	0	1	0	1	0	0	-1	-1	-1	0	0	1	-1	30	3	1	451	1
29	1	1	30	1	2	1	1	4	3	3	1	1	3	3	4	1	-1	-1	-1	0	1	0	0	1	0	0	1	0	1	10	3	0	451	0
29	1	1	30	1	2	1	1	4	3	3	1	1	3	3	4	1	0	1	0	0	1	0	-1	-1	-1	0	1	0	-1	50	4	1	452	1
29	1	1	30	1	2	1	1	4	3	3	1	1	3	3	4	1	0	0	1	1	0	0	0	1	0	0	0	1	1	70	4	0	452	0
29	1	1	30	1	2	1	1	4	3	3	1	1	3	3	4	1	-1	-1	-1	1	0	0	-1	-1	-1	-1	-1	-1	-1	10	5	0	453	1
29	1	1	30	1	2	1	1	4	3	3	1	1	3	3	4	1	1	0	0	-1	-1	-1	1	0	0	1	0	0	1	50	5	1	453	0
29	1	1	30	1	2	1	1	4	3	3	1	1	3	3	4	1	-1	-1	-1	-1	-1	-1	1	0	0	0	0	1	1	10	6	0	454	1
29	1	1	30	1	2	1	1	4	3	3	1	1	3	3	4	1	1	0	0	1	0	0	0	1	0	1	0	0	-1	70	6	1	454	0
29	1	1	30	1	2	1	1	4	3	3	1	1	3	3	4	1	0	1	0	-1	-1	-1	0	1	0	0	1	0	-1	70	7	0	455	1
29	1	1	30	1	2	1	1	4	3	3	1	1	3	3	4	1	-1	-1	-1	0	0	1	0	0	1	1	0	0	1	50	7	1	455	0
29	1	1	30	1	2	1	1	4	3	3	1	1	3	3	4	1	-1	-1	-1	0	1	0	1	0	0	1	0	0	-1	30	8	1	456	1
29	1	1	30	1	2	1	1	4	3	3	1	1	3	3	4	1	0	1	0	-1	-1	-1	0	0	1	-1	-1	-1	1	50	8	0	456	0
29	1	1	30	1	2	1	1	4	3	3	1	1	3	3	4	1	-1	-1	-1	-1	-1	-1	0	0	1	0	1	0	-1	70	9	1	457	1
29	1	1	30	1	2	1	1	4	3	3	1	1	3	3	4	1	0	1	0	0	1	0	0	1	0	0	0	1	1	10	9	0	457	0
29	1	1	30	1	2	1	1	4	3	3	1	1	3	3	4	1	0	0	1	1	0	0	1	0	0	0	1	0	1	10	10	1	458	1
29	1	1	30	1	2	1	1	4	3	3	1	1	3	3	4	1	-1	-1	-1	0	0	1	0	1	0	0	0	1	-1	70	10	0	458	0
29	1	1	30	1	2	1	1	4	3	3	1	1	3	3	4	1	0	0	1	0	0	1	1	0	0	-1	-1	-1	-1	10	11	0	459	1
29	1	1	30	1	2	1	1	4	3	3	1	1	3	3	4	1	-1	-1	-1	1	0	0	0	1	0	0	1	0	1	30	11	1	459	0
29	1	1	30	1	2	1	1	4	3	3	1	1	3	3	4	1	1	0	0	0	1	0	-1	-1	-1	0	0	1	1	70	12	0	460	1
29	1	1	30	1	2	1	1	4	3	3	1	1	3	3	4	1	0	1	0	0	0	1	0	1	0	1	0	0	-1	30	12	1	460	0
29	1	1	30	1	2	1	1	4	3	3	1	1	3	3	4	1	1	0	0	-1	-1	-1	0	0	1	-1	-1	-1	-1	30	13	0	461	1
29	1	1	30	1	2	1	1	4	3	3	1	1	3	3	4	1	0	1	0	0	0	1	-1	-1	-1	0	1	0	1	70	13	1	461	0
29	1	1	30	1	2	1	1	4	3	3	1	1	3	3	4	1	0	0	1	0	1	0	0	0	1	0	0	1	-1	50	14	0	462	1
29	1	1	30	1	2	1	1	4	3	3	1	1	3	3	4	1	1	0	0	-1	-1	-1	-1	-1	-1	1	0	0	1	10	14	1	462	0
29	1	1	30	1	2	1	1	4	3	3	1	1	3	3	4	1	-1	-1	-1	1	0	0	1	0	0	-1	-1	-1	-1	50	15	0	463	1
29	1	1	30	1	2	1	1	4	3	3	1	1	3	3	4	1	0	0	1	0	0	1	0	0	1	0	1	0	1	30	15	1	463	0
29	1	1	30	1	2	1	1	4	3	3	1	1	3	3	4	1	1	0	0	0	0	1	0	1	0	0	1	0	-1	50	16	0	464	1
29	1	1	30	1	2	1	1	4	3	3	1	1	3	3	4	1	0	1	0	0	1	0	0	0	1	1	0	0	1	70	16	1	464	0
30	1	2	65	1	2	1	2	4	2	1	5	7	0.5	1	5	1	0	0	1	-1	-1	-1	-1	-1	-1	-1	-1	-1	1	30	1	1	465	1
30	1	2	65	1	2	1	2	4	2	1	5	7	0.5	1	5	1	1	0	0	1	0	0	0	0	1	0	0	1	-1	10	1	0	465	0
30	1	2	65	1	2	1	2	4	2	1	5	7	0.5	1	5	1	0	0	1	-1	-1	-1	-1	-1	-1	1	0	0	-1	10	2	1	466	1
30	1	2	65	1	2	1	2	4	2	1	5	7	0.5	1	5	1	1	0	0	0	0	1	1	0	0	-1	-1	-1	1	30	2	0	466	0
30	1	2	65	1	2	1	2	4	2	1	5	7	0.5	1	5	1	0	1	0	1	0	0	-1	-1	-1	0	0	1	-1	30	3	1	467	1
30	1	2	65	1	2	1	2	4	2	1	5	7	0.5	1	5	1	-1	-1	-1	0	1	0	0	1	0	0	1	0	1	10	3	0	467	0
30	1	2	65	1	2	1	2	4	2	1	5	7	0.5	1	5	1	0	1	0	0	1	0	-1	-1	-1	0	1	0	-1	50	4	1	468	1
30	1	2	65	1	2	1	2	4	2	1	5	7	0.5	1	5	1	0	0	1	1	0	0	0	1	0	0	0	1	1	70	4	0	468	0
30	1	2	65	1	2	1	2	4	2	1	5	7	0.5	1	5	1	-1	-1	-1	1	0	0	-1	-1	-1	-1	-1	-1	-1	10	5	1	469	1
30	1	2	65	1	2	1	2	4	2	1	5	7	0.5	1	5	1	1	0	0	-1	-1	-1	1	0	0	1	0	0	1	50	5	0	469	0
30	1	2	65	1	2	1	2	4	2	1	5	7	0.5	1	5	1	-1	-1	-1	-1	-1	-1	1	0	0	0	0	1	1	10	6	1	470	1
30	1	2	65	1	2	1	2	4	2	1	5	7	0.5	1	5	1	1	0	0	1	0	0	0	1	0	1	0	0	-1	70	6	0	470	0
30	1	2	65	1	2	1	2	4	2	1	5	7	0.5	1	5	1	0	1	0	-1	-1	-1	0	1	0	0	1	0	-1	70	7	0	471	1
30	1	2	65	1	2	1	2	4	2	1	5	7	0.5	1	5	1	-1	-1	-1	0	0	1	0	0	1	1	0	0	1	50	7	1	471	0
30	1	2	65	1	2	1	2	4	2	1	5	7	0.5	1	5	1	-1	-1	-1	0	1	0	1	0	0	1	0	0	-1	30	8	0	472	1
30	1	2	65	1	2	1	2	4	2	1	5	7	0.5	1	5	1	0	1	0	-1	-1	-1	0	0	1	-1	-1	-1	1	50	8	1	472	0
30	1	2	65	1	2	1	2	4	2	1	5	7	0.5	1	5	1	-1	-1	-1	-1	-1	-1	0	0	1	0	1	0	-1	70	9	0	473	1
30	1	2	65	1	2	1	2	4	2	1	5	7	0.5	1	5	1	0	1	0	0	1	0	0	1	0	0	0	1	1	10	9	1	473	0
30	1	2	65	1	2	1	2	4	2	1	5	7	0.5	1	5	1	0	0	1	1	0	0	1	0	0	0	1	0	1	10	10	1	474	1
30	1	2	65	1	2	1	2	4	2	1	5	7	0.5	1	5	1	-1	-1	-1	0	0	1	0	1	0	0	0	1	-1	70	10	0	474	0
30	1	2	65	1	2	1	2	4	2	1	5	7	0.5	1	5	1	0	0	1	0	0	1	1	0	0	-1	-1	-1	-1	10	11	0	475	1
30	1	2	65	1	2	1	2	4	2	1	5	7	0.5	1	5	1	-1	-1	-1	1	0	0	0	1	0	0	1	0	1	30	11	1	475	0
30	1	2	65	1	2	1	2	4	2	1	5	7	0.5	1	5	1	1	0	0	0	1	0	-1	-1	-1	0	0	1	1	70	12	1	476	1
30	1	2	65	1	2	1	2	4	2	1	5	7	0.5	1	5	1	0	1	0	0	0	1	0	1	0	1	0	0	-1	30	12	0	476	0
30	1	2	65	1	2	1	2	4	2	1	5	7	0.5	1	5	1	1	0	0	-1	-1	-1	0	0	1	-1	-1	-1	-1	30	13	0	477	1
30	1	2	65	1	2	1	2	4	2	1	5	7	0.5	1	5	1	0	1	0	0	0	1	-1	-1	-1	0	1	0	1	70	13	1	477	0
30	1	2	65	1	2	1	2	4	2	1	5	7	0.5	1	5	1	0	0	1	0	1	0	0	0	1	0	0	1	-1	50	14	0	478	1
30	1	2	65	1	2	1	2	4	2	1	5	7	0.5	1	5	1	1	0	0	-1	-1	-1	-1	-1	-1	1	0	0	1	10	14	1	478	0
30	1	2	65	1	2	1	2	4	2	1	5	7	0.5	1	5	1	-1	-1	-1	1	0	0	1	0	0	-1	-1	-1	-1	50	15	1	479	1
30	1	2	65	1	2	1	2	4	2	1	5	7	0.5	1	5	1	0	0	1	0	0	1	0	0	1	0	1	0	1	30	15	0	479	0
30	1	2	65	1	2	1	2	4	2	1	5	7	0.5	1	5	1	1	0	0	0	0	1	0	1	0	0	1	0	-1	50	16	0	480	1
30	1	2	65	1	2	1	2	4	2	1	5	7	0.5	1	5	1	0	1	0	0	1	0	0	0	1	1	0	0	1	70	16	1	480	0
31	1	1	55	1	2	1	1	4	4	1	4	1	1	1	4	1	0	0	1	-1	-1	-1	-1	-1	-1	-1	-1	-1	1	30	1	0	481	1
31	1	1	55	1	2	1	1	4	4	1	4	1	1	1	4	1	1	0	0	1	0	0	0	0	1	0	0	1	-1	10	1	1	481	0
31	1	1	55	1	2	1	1	4	4	1	4	1	1	1	4	1	0	0	1	-1	-1	-1	-1	-1	-1	1	0	0	-1	10	2	1	482	1
31	1	1	55	1	2	1	1	4	4	1	4	1	1	1	4	1	1	0	0	0	0	1	1	0	0	-1	-1	-1	1	30	2	0	482	0
31	1	1	55	1	2	1	1	4	4	1	4	1	1	1	4	1	0	1	0	1	0	0	-1	-1	-1	0	0	1	-1	30	3	0	483	1
31	1	1	55	1	2	1	1	4	4	1	4	1	1	1	4	1	-1	-1	-1	0	1	0	0	1	0	0	1	0	1	10	3	1	483	0
31	1	1	55	1	2	1	1	4	4	1	4	1	1	1	4	1	0	1	0	0	1	0	-1	-1	-1	0	1	0	-1	50	4	0	484	1
31	1	1	55	1	2	1	1	4	4	1	4	1	1	1	4	1	0	0	1	1	0	0	0	1	0	0	0	1	1	70	4	1	484	0
31	1	1	55	1	2	1	1	4	4	1	4	1	1	1	4	1	-1	-1	-1	1	0	0	-1	-1	-1	-1	-1	-1	-1	10	5	0	485	1
31	1	1	55	1	2	1	1	4	4	1	4	1	1	1	4	1	1	0	0	-1	-1	-1	1	0	0	1	0	0	1	50	5	1	485	0
31	1	1	55	1	2	1	1	4	4	1	4	1	1	1	4	1	-1	-1	-1	-1	-1	-1	1	0	0	0	0	1	1	10	6	0	486	1
31	1	1	55	1	2	1	1	4	4	1	4	1	1	1	4	1	1	0	0	1	0	0	0	1	0	1	0	0	-1	70	6	1	486	0
31	1	1	55	1	2	1	1	4	4	1	4	1	1	1	4	1	0	1	0	-1	-1	-1	0	1	0	0	1	0	-1	70	7	0	487	1
31	1	1	55	1	2	1	1	4	4	1	4	1	1	1	4	1	-1	-1	-1	0	0	1	0	0	1	1	0	0	1	50	7	1	487	0
31	1	1	55	1	2	1	1	4	4	1	4	1	1	1	4	1	-1	-1	-1	0	1	0	1	0	0	1	0	0	-1	30	8	1	488	1
31	1	1	55	1	2	1	1	4	4	1	4	1	1	1	4	1	0	1	0	-1	-1	-1	0	0	1	-1	-1	-1	1	50	8	0	488	0
31	1	1	55	1	2	1	1	4	4	1	4	1	1	1	4	1	-1	-1	-1	-1	-1	-1	0	0	1	0	1	0	-1	70	9	0	489	1
31	1	1	55	1	2	1	1	4	4	1	4	1	1	1	4	1	0	1	0	0	1	0	0	1	0	0	0	1	1	10	9	1	489	0
31	1	1	55	1	2	1	1	4	4	1	4	1	1	1	4	1	0	0	1	1	0	0	1	0	0	0	1	0	1	10	10	1	490	1
31	1	1	55	1	2	1	1	4	4	1	4	1	1	1	4	1	-1	-1	-1	0	0	1	0	1	0	0	0	1	-1	70	10	0	490	0
31	1	1	55	1	2	1	1	4	4	1	4	1	1	1	4	1	0	0	1	0	0	1	1	0	0	-1	-1	-1	-1	10	11	0	491	1
31	1	1	55	1	2	1	1	4	4	1	4	1	1	1	4	1	-1	-1	-1	1	0	0	0	1	0	0	1	0	1	30	11	1	491	0
31	1	1	55	1	2	1	1	4	4	1	4	1	1	1	4	1	1	0	0	0	1	0	-1	-1	-1	0	0	1	1	70	12	0	492	1
31	1	1	55	1	2	1	1	4	4	1	4	1	1	1	4	1	0	1	0	0	0	1	0	1	0	1	0	0	-1	30	12	1	492	0
31	1	1	55	1	2	1	1	4	4	1	4	1	1	1	4	1	1	0	0	-1	-1	-1	0	0	1	-1	-1	-1	-1	30	13	0	493	1
31	1	1	55	1	2	1	1	4	4	1	4	1	1	1	4	1	0	1	0	0	0	1	-1	-1	-1	0	1	0	1	70	13	1	493	0
31	1	1	55	1	2	1	1	4	4	1	4	1	1	1	4	1	0	0	1	0	1	0	0	0	1	0	0	1	-1	50	14	0	494	1
31	1	1	55	1	2	1	1	4	4	1	4	1	1	1	4	1	1	0	0	-1	-1	-1	-1	-1	-1	1	0	0	1	10	14	1	494	0
31	1	1	55	1	2	1	1	4	4	1	4	1	1	1	4	1	-1	-1	-1	1	0	0	1	0	0	-1	-1	-1	-1	50	15	0	495	1
31	1	1	55	1	2	1	1	4	4	1	4	1	1	1	4	1	0	0	1	0	0	1	0	0	1	0	1	0	1	30	15	1	495	0
31	1	1	55	1	2	1	1	4	4	1	4	1	1	1	4	1	1	0	0	0	0	1	0	1	0	0	1	0	-1	50	16	0	496	1
31	1	1	55	1	2	1	1	4	4	1	4	1	1	1	4	1	0	1	0	0	1	0	0	0	1	1	0	0	1	70	16	1	496	0
32	1	2	32	1	2	1	4	2	4	2	2	2	5	4	5	1	0	0	1	-1	-1	-1	-1	-1	-1	-1	-1	-1	1	30	1	0	497	1
32	1	2	32	1	2	1	4	2	4	2	2	2	5	4	5	1	1	0	0	1	0	0	0	0	1	0	0	1	-1	10	1	1	497	0
32	1	2	32	1	2	1	4	2	4	2	2	2	5	4	5	1	0	0	1	-1	-1	-1	-1	-1	-1	1	0	0	-1	10	2	1	498	1
32	1	2	32	1	2	1	4	2	4	2	2	2	5	4	5	1	1	0	0	0	0	1	1	0	0	-1	-1	-1	1	30	2	0	498	0
32	1	2	32	1	2	1	4	2	4	2	2	2	5	4	5	1	0	1	0	1	0	0	-1	-1	-1	0	0	1	-1	30	3	0	499	1
32	1	2	32	1	2	1	4	2	4	2	2	2	5	4	5	1	-1	-1	-1	0	1	0	0	1	0	0	1	0	1	10	3	1	499	0
32	1	2	32	1	2	1	4	2	4	2	2	2	5	4	5	1	0	1	0	0	1	0	-1	-1	-1	0	1	0	-1	50	4	1	500	1
32	1	2	32	1	2	1	4	2	4	2	2	2	5	4	5	1	0	0	1	1	0	0	0	1	0	0	0	1	1	70	4	0	500	0
32	1	2	32	1	2	1	4	2	4	2	2	2	5	4	5	1	-1	-1	-1	1	0	0	-1	-1	-1	-1	-1	-1	-1	10	5	0	501	1
32	1	2	32	1	2	1	4	2	4	2	2	2	5	4	5	1	1	0	0	-1	-1	-1	1	0	0	1	0	0	1	50	5	1	501	0
32	1	2	32	1	2	1	4	2	4	2	2	2	5	4	5	1	-1	-1	-1	-1	-1	-1	1	0	0	0	0	1	1	10	6	0	502	1
32	1	2	32	1	2	1	4	2	4	2	2	2	5	4	5	1	1	0	0	1	0	0	0	1	0	1	0	0	-1	70	6	1	502	0
32	1	2	32	1	2	1	4	2	4	2	2	2	5	4	5	1	0	1	0	-1	-1	-1	0	1	0	0	1	0	-1	70	7	0	503	1
32	1	2	32	1	2	1	4	2	4	2	2	2	5	4	5	1	-1	-1	-1	0	0	1	0	0	1	1	0	0	1	50	7	1	503	0
32	1	2	32	1	2	1	4	2	4	2	2	2	5	4	5	1	-1	-1	-1	0	1	0	1	0	0	1	0	0	-1	30	8	1	504	1
32	1	2	32	1	2	1	4	2	4	2	2	2	5	4	5	1	0	1	0	-1	-1	-1	0	0	1	-1	-1	-1	1	50	8	0	504	0
32	1	2	32	1	2	1	4	2	4	2	2	2	5	4	5	1	-1	-1	-1	-1	-1	-1	0	0	1	0	1	0	-1	70	9	1	505	1
32	1	2	32	1	2	1	4	2	4	2	2	2	5	4	5	1	0	1	0	0	1	0	0	1	0	0	0	1	1	10	9	0	505	0
32	1	2	32	1	2	1	4	2	4	2	2	2	5	4	5	1	0	0	1	1	0	0	1	0	0	0	1	0	1	10	10	0	506	1
32	1	2	32	1	2	1	4	2	4	2	2	2	5	4	5	1	-1	-1	-1	0	0	1	0	1	0	0	0	1	-1	70	10	1	506	0
32	1	2	32	1	2	1	4	2	4	2	2	2	5	4	5	1	0	0	1	0	0	1	1	0	0	-1	-1	-1	-1	10	11	0	507	1
32	1	2	32	1	2	1	4	2	4	2	2	2	5	4	5	1	-1	-1	-1	1	0	0	0	1	0	0	1	0	1	30	11	1	507	0
32	1	2	32	1	2	1	4	2	4	2	2	2	5	4	5	1	1	0	0	0	1	0	-1	-1	-1	0	0	1	1	70	12	0	508	1
32	1	2	32	1	2	1	4	2	4	2	2	2	5	4	5	1	0	1	0	0	0	1	0	1	0	1	0	0	-1	30	12	1	508	0
32	1	2	32	1	2	1	4	2	4	2	2	2	5	4	5	1	1	0	0	-1	-1	-1	0	0	1	-1	-1	-1	-1	30	13	0	509	1
32	1	2	32	1	2	1	4	2	4	2	2	2	5	4	5	1	0	1	0	0	0	1	-1	-1	-1	0	1	0	1	70	13	1	509	0
32	1	2	32	1	2	1	4	2	4	2	2	2	5	4	5	1	0	0	1	0	1	0	0	0	1	0	0	1	-1	50	14	0	510	1
32	1	2	32	1	2	1	4	2	4	2	2	2	5	4	5	1	1	0	0	-1	-1	-1	-1	-1	-1	1	0	0	1	10	14	1	510	0
32	1	2	32	1	2	1	4	2	4	2	2	2	5	4	5	1	-1	-1	-1	1	0	0	1	0	0	-1	-1	-1	-1	50	15	0	511	1
32	1	2	32	1	2	1	4	2	4	2	2	2	5	4	5	1	0	0	1	0	0	1	0	0	1	0	1	0	1	30	15	1	511	0
32	1	2	32	1	2	1	4	2	4	2	2	2	5	4	5	1	1	0	0	0	0	1	0	1	0	0	1	0	-1	50	16	0	512	1
32	1	2	32	1	2	1	4	2	4	2	2	2	5	4	5	1	0	1	0	0	1	0	0	0	1	1	0	0	1	70	16	1	512	0
33	1	1	29	2	2	1	1	4	4	2	4	7	1	3	4	1	0	0	1	-1	-1	-1	-1	-1	-1	-1	-1	-1	1	30	1	0	513	1
33	1	1	29	2	2	1	1	4	4	2	4	7	1	3	4	1	1	0	0	1	0	0	0	0	1	0	0	1	-1	10	1	1	513	0
33	1	1	29	2	2	1	1	4	4	2	4	7	1	3	4	1	0	0	1	-1	-1	-1	-1	-1	-1	1	0	0	-1	10	2	1	514	1
33	1	1	29	2	2	1	1	4	4	2	4	7	1	3	4	1	1	0	0	0	0	1	1	0	0	-1	-1	-1	1	30	2	0	514	0
33	1	1	29	2	2	1	1	4	4	2	4	7	1	3	4	1	0	1	0	1	0	0	-1	-1	-1	0	0	1	-1	30	3	1	515	1
33	1	1	29	2	2	1	1	4	4	2	4	7	1	3	4	1	-1	-1	-1	0	1	0	0	1	0	0	1	0	1	10	3	0	515	0
33	1	1	29	2	2	1	1	4	4	2	4	7	1	3	4	1	0	1	0	0	1	0	-1	-1	-1	0	1	0	-1	50	4	1	516	1
33	1	1	29	2	2	1	1	4	4	2	4	7	1	3	4	1	0	0	1	1	0	0	0	1	0	0	0	1	1	70	4	0	516	0
33	1	1	29	2	2	1	1	4	4	2	4	7	1	3	4	1	-1	-1	-1	1	0	0	-1	-1	-1	-1	-1	-1	-1	10	5	1	517	1
33	1	1	29	2	2	1	1	4	4	2	4	7	1	3	4	1	1	0	0	-1	-1	-1	1	0	0	1	0	0	1	50	5	0	517	0
33	1	1	29	2	2	1	1	4	4	2	4	7	1	3	4	1	-1	-1	-1	-1	-1	-1	1	0	0	0	0	1	1	10	6	1	518	1
33	1	1	29	2	2	1	1	4	4	2	4	7	1	3	4	1	1	0	0	1	0	0	0	1	0	1	0	0	-1	70	6	0	518	0
33	1	1	29	2	2	1	1	4	4	2	4	7	1	3	4	1	0	1	0	-1	-1	-1	0	1	0	0	1	0	-1	70	7	0	519	1
33	1	1	29	2	2	1	1	4	4	2	4	7	1	3	4	1	-1	-1	-1	0	0	1	0	0	1	1	0	0	1	50	7	1	519	0
33	1	1	29	2	2	1	1	4	4	2	4	7	1	3	4	1	-1	-1	-1	0	1	0	1	0	0	1	0	0	-1	30	8	1	520	1
33	1	1	29	2	2	1	1	4	4	2	4	7	1	3	4	1	0	1	0	-1	-1	-1	0	0	1	-1	-1	-1	1	50	8	0	520	0
33	1	1	29	2	2	1	1	4	4	2	4	7	1	3	4	1	-1	-1	-1	-1	-1	-1	0	0	1	0	1	0	-1	70	9	0	521	1
33	1	1	29	2	2	1	1	4	4	2	4	7	1	3	4	1	0	1	0	0	1	0	0	1	0	0	0	1	1	10	9	1	521	0
33	1	1	29	2	2	1	1	4	4	2	4	7	1	3	4	1	0	0	1	1	0	0	1	0	0	0	1	0	1	10	10	1	522	1
33	1	1	29	2	2	1	1	4	4	2	4	7	1	3	4	1	-1	-1	-1	0	0	1	0	1	0	0	0	1	-1	70	10	0	522	0
33	1	1	29	2	2	1	1	4	4	2	4	7	1	3	4	1	0	0	1	0	0	1	1	0	0	-1	-1	-1	-1	10	11	1	523	1
33	1	1	29	2	2	1	1	4	4	2	4	7	1	3	4	1	-1	-1	-1	1	0	0	0	1	0	0	1	0	1	30	11	0	523	0
33	1	1	29	2	2	1	1	4	4	2	4	7	1	3	4	1	1	0	0	0	1	0	-1	-1	-1	0	0	1	1	70	12	0	524	1
33	1	1	29	2	2	1	1	4	4	2	4	7	1	3	4	1	0	1	0	0	0	1	0	1	0	1	0	0	-1	30	12	1	524	0
33	1	1	29	2	2	1	1	4	4	2	4	7	1	3	4	1	1	0	0	-1	-1	-1	0	0	1	-1	-1	-1	-1	30	13	1	525	1
33	1	1	29	2	2	1	1	4	4	2	4	7	1	3	4	1	0	1	0	0	0	1	-1	-1	-1	0	1	0	1	70	13	0	525	0
33	1	1	29	2	2	1	1	4	4	2	4	7	1	3	4	1	0	0	1	0	1	0	0	0	1	0	0	1	-1	50	14	0	526	1
33	1	1	29	2	2	1	1	4	4	2	4	7	1	3	4	1	1	0	0	-1	-1	-1	-1	-1	-1	1	0	0	1	10	14	1	526	0
33	1	1	29	2	2	1	1	4	4	2	4	7	1	3	4	1	-1	-1	-1	1	0	0	1	0	0	-1	-1	-1	-1	50	15	0	527	1
33	1	1	29	2	2	1	1	4	4	2	4	7	1	3	4	1	0	0	1	0	0	1	0	0	1	0	1	0	1	30	15	1	527	0
33	1	1	29	2	2	1	1	4	4	2	4	7	1	3	4	1	1	0	0	0	0	1	0	1	0	0	1	0	-1	50	16	0	528	1
33	1	1	29	2	2	1	1	4	4	2	4	7	1	3	4	1	0	1	0	0	1	0	0	0	1	1	0	0	1	70	16	1	528	0
34	1	2	52	1	2	1	2	2	3	2	1	1	1	3	3	1	0	0	1	-1	-1	-1	-1	-1	-1	-1	-1	-1	1	30	1	1	529	1
34	1	2	52	1	2	1	2	2	3	2	1	1	1	3	3	1	1	0	0	1	0	0	0	0	1	0	0	1	-1	10	1	0	529	0
34	1	2	52	1	2	1	2	2	3	2	1	1	1	3	3	1	0	0	1	-1	-1	-1	-1	-1	-1	1	0	0	-1	10	2	0	530	1
34	1	2	52	1	2	1	2	2	3	2	1	1	1	3	3	1	1	0	0	0	0	1	1	0	0	-1	-1	-1	1	30	2	1	530	0
34	1	2	52	1	2	1	2	2	3	2	1	1	1	3	3	1	0	1	0	1	0	0	-1	-1	-1	0	0	1	-1	30	3	0	531	1
34	1	2	52	1	2	1	2	2	3	2	1	1	1	3	3	1	-1	-1	-1	0	1	0	0	1	0	0	1	0	1	10	3	1	531	0
34	1	2	52	1	2	1	2	2	3	2	1	1	1	3	3	1	0	1	0	0	1	0	-1	-1	-1	0	1	0	-1	50	4	1	532	1
34	1	2	52	1	2	1	2	2	3	2	1	1	1	3	3	1	0	0	1	1	0	0	0	1	0	0	0	1	1	70	4	0	532	0
34	1	2	52	1	2	1	2	2	3	2	1	1	1	3	3	1	-1	-1	-1	1	0	0	-1	-1	-1	-1	-1	-1	-1	10	5	1	533	1
34	1	2	52	1	2	1	2	2	3	2	1	1	1	3	3	1	1	0	0	-1	-1	-1	1	0	0	1	0	0	1	50	5	0	533	0
34	1	2	52	1	2	1	2	2	3	2	1	1	1	3	3	1	-1	-1	-1	-1	-1	-1	1	0	0	0	0	1	1	10	6	1	534	1
34	1	2	52	1	2	1	2	2	3	2	1	1	1	3	3	1	1	0	0	1	0	0	0	1	0	1	0	0	-1	70	6	0	534	0
34	1	2	52	1	2	1	2	2	3	2	1	1	1	3	3	1	0	1	0	-1	-1	-1	0	1	0	0	1	0	-1	70	7	1	535	1
34	1	2	52	1	2	1	2	2	3	2	1	1	1	3	3	1	-1	-1	-1	0	0	1	0	0	1	1	0	0	1	50	7	0	535	0
34	1	2	52	1	2	1	2	2	3	2	1	1	1	3	3	1	-1	-1	-1	0	1	0	1	0	0	1	0	0	-1	30	8	1	536	1
34	1	2	52	1	2	1	2	2	3	2	1	1	1	3	3	1	0	1	0	-1	-1	-1	0	0	1	-1	-1	-1	1	50	8	0	536	0
34	1	2	52	1	2	1	2	2	3	2	1	1	1	3	3	1	-1	-1	-1	-1	-1	-1	0	0	1	0	1	0	-1	70	9	0	537	1
34	1	2	52	1	2	1	2	2	3	2	1	1	1	3	3	1	0	1	0	0	1	0	0	1	0	0	0	1	1	10	9	1	537	0
34	1	2	52	1	2	1	2	2	3	2	1	1	1	3	3	1	0	0	1	1	0	0	1	0	0	0	1	0	1	10	10	1	538	1
34	1	2	52	1	2	1	2	2	3	2	1	1	1	3	3	1	-1	-1	-1	0	0	1	0	1	0	0	0	1	-1	70	10	0	538	0
34	1	2	52	1	2	1	2	2	3	2	1	1	1	3	3	1	0	0	1	0	0	1	1	0	0	-1	-1	-1	-1	10	11	1	539	1
34	1	2	52	1	2	1	2	2	3	2	1	1	1	3	3	1	-1	-1	-1	1	0	0	0	1	0	0	1	0	1	30	11	0	539	0
34	1	2	52	1	2	1	2	2	3	2	1	1	1	3	3	1	1	0	0	0	1	0	-1	-1	-1	0	0	1	1	70	12	0	540	1
34	1	2	52	1	2	1	2	2	3	2	1	1	1	3	3	1	0	1	0	0	0	1	0	1	0	1	0	0	-1	30	12	1	540	0
34	1	2	52	1	2	1	2	2	3	2	1	1	1	3	3	1	1	0	0	-1	-1	-1	0	0	1	-1	-1	-1	-1	30	13	0	541	1
34	1	2	52	1	2	1	2	2	3	2	1	1	1	3	3	1	0	1	0	0	0	1	-1	-1	-1	0	1	0	1	70	13	1	541	0
34	1	2	52	1	2	1	2	2	3	2	1	1	1	3	3	1	0	0	1	0	1	0	0	0	1	0	0	1	-1	50	14	0	542	1
34	1	2	52	1	2	1	2	2	3	2	1	1	1	3	3	1	1	0	0	-1	-1	-1	-1	-1	-1	1	0	0	1	10	14	1	542	0
34	1	2	52	1	2	1	2	2	3	2	1	1	1	3	3	1	-1	-1	-1	1	0	0	1	0	0	-1	-1	-1	-1	50	15	0	543	1
34	1	2	52	1	2	1	2	2	3	2	1	1	1	3	3	1	0	0	1	0	0	1	0	0	1	0	1	0	1	30	15	1	543	0
34	1	2	52	1	2	1	2	2	3	2	1	1	1	3	3	1	1	0	0	0	0	1	0	1	0	0	1	0	-1	50	16	0	544	1
34	1	2	52	1	2	1	2	2	3	2	1	1	1	3	3	1	0	1	0	0	1	0	0	0	1	1	0	0	1	70	16	1	544	0
35	1	2	57	1	1	1	4	2	2	2	1	3	0.17	1	4	1	0	0	1	-1	-1	-1	-1	-1	-1	-1	-1	-1	1	30	1	1	545	1
35	1	2	57	1	1	1	4	2	2	2	1	3	0.17	1	4	1	1	0	0	1	0	0	0	0	1	0	0	1	-1	10	1	0	545	0
35	1	2	57	1	1	1	4	2	2	2	1	3	0.17	1	4	1	0	0	1	-1	-1	-1	-1	-1	-1	1	0	0	-1	10	2	0	546	1
35	1	2	57	1	1	1	4	2	2	2	1	3	0.17	1	4	1	1	0	0	0	0	1	1	0	0	-1	-1	-1	1	30	2	1	546	0
35	1	2	57	1	1	1	4	2	2	2	1	3	0.17	1	4	1	0	1	0	1	0	0	-1	-1	-1	0	0	1	-1	30	3	1	547	1
35	1	2	57	1	1	1	4	2	2	2	1	3	0.17	1	4	1	-1	-1	-1	0	1	0	0	1	0	0	1	0	1	10	3	0	547	0
35	1	2	57	1	1	1	4	2	2	2	1	3	0.17	1	4	1	0	1	0	0	1	0	-1	-1	-1	0	1	0	-1	50	4	1	548	1
35	1	2	57	1	1	1	4	2	2	2	1	3	0.17	1	4	1	0	0	1	1	0	0	0	1	0	0	0	1	1	70	4	0	548	0
35	1	2	57	1	1	1	4	2	2	2	1	3	0.17	1	4	1	-1	-1	-1	1	0	0	-1	-1	-1	-1	-1	-1	-1	10	5	0	549	1
35	1	2	57	1	1	1	4	2	2	2	1	3	0.17	1	4	1	1	0	0	-1	-1	-1	1	0	0	1	0	0	1	50	5	1	549	0
35	1	2	57	1	1	1	4	2	2	2	1	3	0.17	1	4	1	-1	-1	-1	-1	-1	-1	1	0	0	0	0	1	1	10	6	0	550	1
35	1	2	57	1	1	1	4	2	2	2	1	3	0.17	1	4	1	1	0	0	1	0	0	0	1	0	1	0	0	-1	70	6	1	550	0
35	1	2	57	1	1	1	4	2	2	2	1	3	0.17	1	4	1	0	1	0	-1	-1	-1	0	1	0	0	1	0	-1	70	7	1	551	1
35	1	2	57	1	1	1	4	2	2	2	1	3	0.17	1	4	1	-1	-1	-1	0	0	1	0	0	1	1	0	0	1	50	7	0	551	0
35	1	2	57	1	1	1	4	2	2	2	1	3	0.17	1	4	1	-1	-1	-1	0	1	0	1	0	0	1	0	0	-1	30	8	0	552	1
35	1	2	57	1	1	1	4	2	2	2	1	3	0.17	1	4	1	0	1	0	-1	-1	-1	0	0	1	-1	-1	-1	1	50	8	1	552	0
35	1	2	57	1	1	1	4	2	2	2	1	3	0.17	1	4	1	-1	-1	-1	-1	-1	-1	0	0	1	0	1	0	-1	70	9	1	553	1
35	1	2	57	1	1	1	4	2	2	2	1	3	0.17	1	4	1	0	1	0	0	1	0	0	1	0	0	0	1	1	10	9	0	553	0
35	1	2	57	1	1	1	4	2	2	2	1	3	0.17	1	4	1	0	0	1	1	0	0	1	0	0	0	1	0	1	10	10	1	554	1
35	1	2	57	1	1	1	4	2	2	2	1	3	0.17	1	4	1	-1	-1	-1	0	0	1	0	1	0	0	0	1	-1	70	10	0	554	0
35	1	2	57	1	1	1	4	2	2	2	1	3	0.17	1	4	1	0	0	1	0	0	1	1	0	0	-1	-1	-1	-1	10	11	1	555	1
35	1	2	57	1	1	1	4	2	2	2	1	3	0.17	1	4	1	-1	-1	-1	1	0	0	0	1	0	0	1	0	1	30	11	0	555	0
35	1	2	57	1	1	1	4	2	2	2	1	3	0.17	1	4	1	1	0	0	0	1	0	-1	-1	-1	0	0	1	1	70	12	0	556	1
35	1	2	57	1	1	1	4	2	2	2	1	3	0.17	1	4	1	0	1	0	0	0	1	0	1	0	1	0	0	-1	30	12	1	556	0
35	1	2	57	1	1	1	4	2	2	2	1	3	0.17	1	4	1	1	0	0	-1	-1	-1	0	0	1	-1	-1	-1	-1	30	13	0	557	1
35	1	2	57	1	1	1	4	2	2	2	1	3	0.17	1	4	1	0	1	0	0	0	1	-1	-1	-1	0	1	0	1	70	13	1	557	0
35	1	2	57	1	1	1	4	2	2	2	1	3	0.17	1	4	1	0	0	1	0	1	0	0	0	1	0	0	1	-1	50	14	1	558	1
35	1	2	57	1	1	1	4	2	2	2	1	3	0.17	1	4	1	1	0	0	-1	-1	-1	-1	-1	-1	1	0	0	1	10	14	0	558	0
35	1	2	57	1	1	1	4	2	2	2	1	3	0.17	1	4	1	-1	-1	-1	1	0	0	1	0	0	-1	-1	-1	-1	50	15	0	559	1
35	1	2	57	1	1	1	4	2	2	2	1	3	0.17	1	4	1	0	0	1	0	0	1	0	0	1	0	1	0	1	30	15	1	559	0
35	1	2	57	1	1	1	4	2	2	2	1	3	0.17	1	4	1	1	0	0	0	0	1	0	1	0	0	1	0	-1	50	16	1	560	1
35	1	2	57	1	1	1	4	2	2	2	1	3	0.17	1	4	1	0	1	0	0	1	0	0	0	1	1	0	0	1	70	16	0	560	0
36	1	1	28	1	2	1	1	4	3	1	1	2	0.1	1	3	1	0	0	1	-1	-1	-1	-1	-1	-1	-1	-1	-1	1	30	1	0	561	1
36	1	1	28	1	2	1	1	4	3	1	1	2	0.1	1	3	1	1	0	0	1	0	0	0	0	1	0	0	1	-1	10	1	1	561	0
36	1	1	28	1	2	1	1	4	3	1	1	2	0.1	1	3	1	0	0	1	-1	-1	-1	-1	-1	-1	1	0	0	-1	10	2	0	562	1
36	1	1	28	1	2	1	1	4	3	1	1	2	0.1	1	3	1	1	0	0	0	0	1	1	0	0	-1	-1	-1	1	30	2	1	562	0
36	1	1	28	1	2	1	1	4	3	1	1	2	0.1	1	3	1	0	1	0	1	0	0	-1	-1	-1	0	0	1	-1	30	3	1	563	1
36	1	1	28	1	2	1	1	4	3	1	1	2	0.1	1	3	1	-1	-1	-1	0	1	0	0	1	0	0	1	0	1	10	3	0	563	0
36	1	1	28	1	2	1	1	4	3	1	1	2	0.1	1	3	1	0	1	0	0	1	0	-1	-1	-1	0	1	0	-1	50	4	0	564	1
36	1	1	28	1	2	1	1	4	3	1	1	2	0.1	1	3	1	0	0	1	1	0	0	0	1	0	0	0	1	1	70	4	1	564	0
36	1	1	28	1	2	1	1	4	3	1	1	2	0.1	1	3	1	-1	-1	-1	1	0	0	-1	-1	-1	-1	-1	-1	-1	10	5	1	565	1
36	1	1	28	1	2	1	1	4	3	1	1	2	0.1	1	3	1	1	0	0	-1	-1	-1	1	0	0	1	0	0	1	50	5	0	565	0
36	1	1	28	1	2	1	1	4	3	1	1	2	0.1	1	3	1	-1	-1	-1	-1	-1	-1	1	0	0	0	0	1	1	10	6	0	566	1
36	1	1	28	1	2	1	1	4	3	1	1	2	0.1	1	3	1	1	0	0	1	0	0	0	1	0	1	0	0	-1	70	6	1	566	0
36	1	1	28	1	2	1	1	4	3	1	1	2	0.1	1	3	1	0	1	0	-1	-1	-1	0	1	0	0	1	0	-1	70	7	0	567	1
36	1	1	28	1	2	1	1	4	3	1	1	2	0.1	1	3	1	-1	-1	-1	0	0	1	0	0	1	1	0	0	1	50	7	1	567	0
36	1	1	28	1	2	1	1	4	3	1	1	2	0.1	1	3	1	-1	-1	-1	0	1	0	1	0	0	1	0	0	-1	30	8	1	568	1
36	1	1	28	1	2	1	1	4	3	1	1	2	0.1	1	3	1	0	1	0	-1	-1	-1	0	0	1	-1	-1	-1	1	50	8	0	568	0
36	1	1	28	1	2	1	1	4	3	1	1	2	0.1	1	3	1	-1	-1	-1	-1	-1	-1	0	0	1	0	1	0	-1	70	9	0	569	1
36	1	1	28	1	2	1	1	4	3	1	1	2	0.1	1	3	1	0	1	0	0	1	0	0	1	0	0	0	1	1	10	9	1	569	0
36	1	1	28	1	2	1	1	4	3	1	1	2	0.1	1	3	1	0	0	1	1	0	0	1	0	0	0	1	0	1	10	10	0	570	1
36	1	1	28	1	2	1	1	4	3	1	1	2	0.1	1	3	1	-1	-1	-1	0	0	1	0	1	0	0	0	1	-1	70	10	1	570	0
36	1	1	28	1	2	1	1	4	3	1	1	2	0.1	1	3	1	0	0	1	0	0	1	1	0	0	-1	-1	-1	-1	10	11	0	571	1
36	1	1	28	1	2	1	1	4	3	1	1	2	0.1	1	3	1	-1	-1	-1	1	0	0	0	1	0	0	1	0	1	30	11	1	571	0
36	1	1	28	1	2	1	1	4	3	1	1	2	0.1	1	3	1	1	0	0	0	1	0	-1	-1	-1	0	0	1	1	70	12	0	572	1
36	1	1	28	1	2	1	1	4	3	1	1	2	0.1	1	3	1	0	1	0	0	0	1	0	1	0	1	0	0	-1	30	12	1	572	0
36	1	1	28	1	2	1	1	4	3	1	1	2	0.1	1	3	1	1	0	0	-1	-1	-1	0	0	1	-1	-1	-1	-1	30	13	0	573	1
36	1	1	28	1	2	1	1	4	3	1	1	2	0.1	1	3	1	0	1	0	0	0	1	-1	-1	-1	0	1	0	1	70	13	1	573	0
36	1	1	28	1	2	1	1	4	3	1	1	2	0.1	1	3	1	0	0	1	0	1	0	0	0	1	0	0	1	-1	50	14	1	574	1
36	1	1	28	1	2	1	1	4	3	1	1	2	0.1	1	3	1	1	0	0	-1	-1	-1	-1	-1	-1	1	0	0	1	10	14	0	574	0
36	1	1	28	1	2	1	1	4	3	1	1	2	0.1	1	3	1	-1	-1	-1	1	0	0	1	0	0	-1	-1	-1	-1	50	15	1	575	1
36	1	1	28	1	2	1	1	4	3	1	1	2	0.1	1	3	1	0	0	1	0	0	1	0	0	1	0	1	0	1	30	15	0	575	0
36	1	1	28	1	2	1	1	4	3	1	1	2	0.1	1	3	1	1	0	0	0	0	1	0	1	0	0	1	0	-1	50	16	1	576	1
36	1	1	28	1	2	1	1	4	3	1	1	2	0.1	1	3	1	0	1	0	0	1	0	0	0	1	1	0	0	1	70	16	0	576	0
37	1	1	53	1	1	1	1	2	4	2	1	1	3	3	4	1	0	0	1	-1	-1	-1	-1	-1	-1	-1	-1	-1	1	30	1	0	577	1
37	1	1	53	1	1	1	1	2	4	2	1	1	3	3	4	1	1	0	0	1	0	0	0	0	1	0	0	1	-1	10	1	1	577	0
37	1	1	53	1	1	1	1	2	4	2	1	1	3	3	4	1	0	0	1	-1	-1	-1	-1	-1	-1	1	0	0	-1	10	2	0	578	1
37	1	1	53	1	1	1	1	2	4	2	1	1	3	3	4	1	1	0	0	0	0	1	1	0	0	-1	-1	-1	1	30	2	1	578	0
37	1	1	53	1	1	1	1	2	4	2	1	1	3	3	4	1	0	1	0	1	0	0	-1	-1	-1	0	0	1	-1	30	3	1	579	1
37	1	1	53	1	1	1	1	2	4	2	1	1	3	3	4	1	-1	-1	-1	0	1	0	0	1	0	0	1	0	1	10	3	0	579	0
37	1	1	53	1	1	1	1	2	4	2	1	1	3	3	4	1	0	1	0	0	1	0	-1	-1	-1	0	1	0	-1	50	4	1	580	1
37	1	1	53	1	1	1	1	2	4	2	1	1	3	3	4	1	0	0	1	1	0	0	0	1	0	0	0	1	1	70	4	0	580	0
37	1	1	53	1	1	1	1	2	4	2	1	1	3	3	4	1	-1	-1	-1	1	0	0	-1	-1	-1	-1	-1	-1	-1	10	5	1	581	1
37	1	1	53	1	1	1	1	2	4	2	1	1	3	3	4	1	1	0	0	-1	-1	-1	1	0	0	1	0	0	1	50	5	0	581	0
37	1	1	53	1	1	1	1	2	4	2	1	1	3	3	4	1	-1	-1	-1	-1	-1	-1	1	0	0	0	0	1	1	10	6	0	582	1
37	1	1	53	1	1	1	1	2	4	2	1	1	3	3	4	1	1	0	0	1	0	0	0	1	0	1	0	0	-1	70	6	1	582	0
37	1	1	53	1	1	1	1	2	4	2	1	1	3	3	4	1	0	1	0	-1	-1	-1	0	1	0	0	1	0	-1	70	7	0	583	1
37	1	1	53	1	1	1	1	2	4	2	1	1	3	3	4	1	-1	-1	-1	0	0	1	0	0	1	1	0	0	1	50	7	1	583	0
37	1	1	53	1	1	1	1	2	4	2	1	1	3	3	4	1	-1	-1	-1	0	1	0	1	0	0	1	0	0	-1	30	8	1	584	1
37	1	1	53	1	1	1	1	2	4	2	1	1	3	3	4	1	0	1	0	-1	-1	-1	0	0	1	-1	-1	-1	1	50	8	0	584	0
37	1	1	53	1	1	1	1	2	4	2	1	1	3	3	4	1	-1	-1	-1	-1	-1	-1	0	0	1	0	1	0	-1	70	9	0	585	1
37	1	1	53	1	1	1	1	2	4	2	1	1	3	3	4	1	0	1	0	0	1	0	0	1	0	0	0	1	1	10	9	1	585	0
37	1	1	53	1	1	1	1	2	4	2	1	1	3	3	4	1	0	0	1	1	0	0	1	0	0	0	1	0	1	10	10	1	586	1
37	1	1	53	1	1	1	1	2	4	2	1	1	3	3	4	1	-1	-1	-1	0	0	1	0	1	0	0	0	1	-1	70	10	0	586	0
37	1	1	53	1	1	1	1	2	4	2	1	1	3	3	4	1	0	0	1	0	0	1	1	0	0	-1	-1	-1	-1	10	11	0	587	1
37	1	1	53	1	1	1	1	2	4	2	1	1	3	3	4	1	-1	-1	-1	1	0	0	0	1	0	0	1	0	1	30	11	1	587	0
37	1	1	53	1	1	1	1	2	4	2	1	1	3	3	4	1	1	0	0	0	1	0	-1	-1	-1	0	0	1	1	70	12	0	588	1
37	1	1	53	1	1	1	1	2	4	2	1	1	3	3	4	1	0	1	0	0	0	1	0	1	0	1	0	0	-1	30	12	1	588	0
37	1	1	53	1	1	1	1	2	4	2	1	1	3	3	4	1	1	0	0	-1	-1	-1	0	0	1	-1	-1	-1	-1	30	13	0	589	1
37	1	1	53	1	1	1	1	2	4	2	1	1	3	3	4	1	0	1	0	0	0	1	-1	-1	-1	0	1	0	1	70	13	1	589	0
37	1	1	53	1	1	1	1	2	4	2	1	1	3	3	4	1	0	0	1	0	1	0	0	0	1	0	0	1	-1	50	14	1	590	1
37	1	1	53	1	1	1	1	2	4	2	1	1	3	3	4	1	1	0	0	-1	-1	-1	-1	-1	-1	1	0	0	1	10	14	0	590	0
37	1	1	53	1	1	1	1	2	4	2	1	1	3	3	4	1	-1	-1	-1	1	0	0	1	0	0	-1	-1	-1	-1	50	15	1	591	1
37	1	1	53	1	1	1	1	2	4	2	1	1	3	3	4	1	0	0	1	0	0	1	0	0	1	0	1	0	1	30	15	0	591	0
37	1	1	53	1	1	1	1	2	4	2	1	1	3	3	4	1	1	0	0	0	0	1	0	1	0	0	1	0	-1	50	16	1	592	1
37	1	1	53	1	1	1	1	2	4	2	1	1	3	3	4	1	0	1	0	0	1	0	0	0	1	1	0	0	1	70	16	0	592	0
38	1	2	26	1	2	1	1	4	4	1	4	3	2	1	5	1	0	0	1	-1	-1	-1	-1	-1	-1	-1	-1	-1	1	30	1	1	593	1
38	1	2	26	1	2	1	1	4	4	1	4	3	2	1	5	1	1	0	0	1	0	0	0	0	1	0	0	1	-1	10	1	0	593	0
38	1	2	26	1	2	1	1	4	4	1	4	3	2	1	5	1	0	0	1	-1	-1	-1	-1	-1	-1	1	0	0	-1	10	2	1	594	1
38	1	2	26	1	2	1	1	4	4	1	4	3	2	1	5	1	1	0	0	0	0	1	1	0	0	-1	-1	-1	1	30	2	0	594	0
38	1	2	26	1	2	1	1	4	4	1	4	3	2	1	5	1	0	1	0	1	0	0	-1	-1	-1	0	0	1	-1	30	3	1	595	1
38	1	2	26	1	2	1	1	4	4	1	4	3	2	1	5	1	-1	-1	-1	0	1	0	0	1	0	0	1	0	1	10	3	0	595	0
38	1	2	26	1	2	1	1	4	4	1	4	3	2	1	5	1	0	1	0	0	1	0	-1	-1	-1	0	1	0	-1	50	4	0	596	1
38	1	2	26	1	2	1	1	4	4	1	4	3	2	1	5	1	0	0	1	1	0	0	0	1	0	0	0	1	1	70	4	1	596	0
38	1	2	26	1	2	1	1	4	4	1	4	3	2	1	5	1	-1	-1	-1	1	0	0	-1	-1	-1	-1	-1	-1	-1	10	5	0	597	1
38	1	2	26	1	2	1	1	4	4	1	4	3	2	1	5	1	1	0	0	-1	-1	-1	1	0	0	1	0	0	1	50	5	1	597	0
38	1	2	26	1	2	1	1	4	4	1	4	3	2	1	5	1	-1	-1	-1	-1	-1	-1	1	0	0	0	0	1	1	10	6	0	598	1
38	1	2	26	1	2	1	1	4	4	1	4	3	2	1	5	1	1	0	0	1	0	0	0	1	0	1	0	0	-1	70	6	1	598	0
38	1	2	26	1	2	1	1	4	4	1	4	3	2	1	5	1	0	1	0	-1	-1	-1	0	1	0	0	1	0	-1	70	7	0	599	1
38	1	2	26	1	2	1	1	4	4	1	4	3	2	1	5	1	-1	-1	-1	0	0	1	0	0	1	1	0	0	1	50	7	1	599	0
38	1	2	26	1	2	1	1	4	4	1	4	3	2	1	5	1	-1	-1	-1	0	1	0	1	0	0	1	0	0	-1	30	8	1	600	1
38	1	2	26	1	2	1	1	4	4	1	4	3	2	1	5	1	0	1	0	-1	-1	-1	0	0	1	-1	-1	-1	1	50	8	0	600	0
38	1	2	26	1	2	1	1	4	4	1	4	3	2	1	5	1	-1	-1	-1	-1	-1	-1	0	0	1	0	1	0	-1	70	9	0	601	1
38	1	2	26	1	2	1	1	4	4	1	4	3	2	1	5	1	0	1	0	0	1	0	0	1	0	0	0	1	1	10	9	1	601	0
38	1	2	26	1	2	1	1	4	4	1	4	3	2	1	5	1	0	0	1	1	0	0	1	0	0	0	1	0	1	10	10	1	602	1
38	1	2	26	1	2	1	1	4	4	1	4	3	2	1	5	1	-1	-1	-1	0	0	1	0	1	0	0	0	1	-1	70	10	0	602	0
38	1	2	26	1	2	1	1	4	4	1	4	3	2	1	5	1	0	0	1	0	0	1	1	0	0	-1	-1	-1	-1	10	11	0	603	1
38	1	2	26	1	2	1	1	4	4	1	4	3	2	1	5	1	-1	-1	-1	1	0	0	0	1	0	0	1	0	1	30	11	1	603	0
38	1	2	26	1	2	1	1	4	4	1	4	3	2	1	5	1	1	0	0	0	1	0	-1	-1	-1	0	0	1	1	70	12	0	604	1
38	1	2	26	1	2	1	1	4	4	1	4	3	2	1	5	1	0	1	0	0	0	1	0	1	0	1	0	0	-1	30	12	1	604	0
38	1	2	26	1	2	1	1	4	4	1	4	3	2	1	5	1	1	0	0	-1	-1	-1	0	0	1	-1	-1	-1	-1	30	13	0	605	1
38	1	2	26	1	2	1	1	4	4	1	4	3	2	1	5	1	0	1	0	0	0	1	-1	-1	-1	0	1	0	1	70	13	1	605	0
38	1	2	26	1	2	1	1	4	4	1	4	3	2	1	5	1	0	0	1	0	1	0	0	0	1	0	0	1	-1	50	14	0	606	1
38	1	2	26	1	2	1	1	4	4	1	4	3	2	1	5	1	1	0	0	-1	-1	-1	-1	-1	-1	1	0	0	1	10	14	1	606	0
38	1	2	26	1	2	1	1	4	4	1	4	3	2	1	5	1	-1	-1	-1	1	0	0	1	0	0	-1	-1	-1	-1	50	15	0	607	1
38	1	2	26	1	2	1	1	4	4	1	4	3	2	1	5	1	0	0	1	0	0	1	0	0	1	0	1	0	1	30	15	1	607	0
38	1	2	26	1	2	1	1	4	4	1	4	3	2	1	5	1	1	0	0	0	0	1	0	1	0	0	1	0	-1	50	16	1	608	1
38	1	2	26	1	2	1	1	4	4	1	4	3	2	1	5	1	0	1	0	0	1	0	0	0	1	1	0	0	1	70	16	0	608	0
39	1	2	31	1	2	1	1	4	3	1	1	10	0.5	2	4	1	0	0	1	-1	-1	-1	-1	-1	-1	-1	-1	-1	1	30	1	0	609	1
39	1	2	31	1	2	1	1	4	3	1	1	10	0.5	2	4	1	1	0	0	1	0	0	0	0	1	0	0	1	-1	10	1	1	609	0
39	1	2	31	1	2	1	1	4	3	1	1	10	0.5	2	4	1	0	0	1	-1	-1	-1	-1	-1	-1	1	0	0	-1	10	2	0	610	1
39	1	2	31	1	2	1	1	4	3	1	1	10	0.5	2	4	1	1	0	0	0	0	1	1	0	0	-1	-1	-1	1	30	2	1	610	0
39	1	2	31	1	2	1	1	4	3	1	1	10	0.5	2	4	1	0	1	0	1	0	0	-1	-1	-1	0	0	1	-1	30	3	1	611	1
39	1	2	31	1	2	1	1	4	3	1	1	10	0.5	2	4	1	-1	-1	-1	0	1	0	0	1	0	0	1	0	1	10	3	0	611	0
39	1	2	31	1	2	1	1	4	3	1	1	10	0.5	2	4	1	0	1	0	0	1	0	-1	-1	-1	0	1	0	-1	50	4	0	612	1
39	1	2	31	1	2	1	1	4	3	1	1	10	0.5	2	4	1	0	0	1	1	0	0	0	1	0	0	0	1	1	70	4	1	612	0
39	1	2	31	1	2	1	1	4	3	1	1	10	0.5	2	4	1	-1	-1	-1	1	0	0	-1	-1	-1	-1	-1	-1	-1	10	5	0	613	1
39	1	2	31	1	2	1	1	4	3	1	1	10	0.5	2	4	1	1	0	0	-1	-1	-1	1	0	0	1	0	0	1	50	5	1	613	0
39	1	2	31	1	2	1	1	4	3	1	1	10	0.5	2	4	1	-1	-1	-1	-1	-1	-1	1	0	0	0	0	1	1	10	6	1	614	1
39	1	2	31	1	2	1	1	4	3	1	1	10	0.5	2	4	1	1	0	0	1	0	0	0	1	0	1	0	0	-1	70	6	0	614	0
39	1	2	31	1	2	1	1	4	3	1	1	10	0.5	2	4	1	0	1	0	-1	-1	-1	0	1	0	0	1	0	-1	70	7	0	615	1
39	1	2	31	1	2	1	1	4	3	1	1	10	0.5	2	4	1	-1	-1	-1	0	0	1	0	0	1	1	0	0	1	50	7	1	615	0
39	1	2	31	1	2	1	1	4	3	1	1	10	0.5	2	4	1	-1	-1	-1	0	1	0	1	0	0	1	0	0	-1	30	8	0	616	1
39	1	2	31	1	2	1	1	4	3	1	1	10	0.5	2	4	1	0	1	0	-1	-1	-1	0	0	1	-1	-1	-1	1	50	8	1	616	0
39	1	2	31	1	2	1	1	4	3	1	1	10	0.5	2	4	1	-1	-1	-1	-1	-1	-1	0	0	1	0	1	0	-1	70	9	0	617	1
39	1	2	31	1	2	1	1	4	3	1	1	10	0.5	2	4	1	0	1	0	0	1	0	0	1	0	0	0	1	1	10	9	1	617	0
39	1	2	31	1	2	1	1	4	3	1	1	10	0.5	2	4	1	0	0	1	1	0	0	1	0	0	0	1	0	1	10	10	1	618	1
39	1	2	31	1	2	1	1	4	3	1	1	10	0.5	2	4	1	-1	-1	-1	0	0	1	0	1	0	0	0	1	-1	70	10	0	618	0
39	1	2	31	1	2	1	1	4	3	1	1	10	0.5	2	4	1	0	0	1	0	0	1	1	0	0	-1	-1	-1	-1	10	11	0	619	1
39	1	2	31	1	2	1	1	4	3	1	1	10	0.5	2	4	1	-1	-1	-1	1	0	0	0	1	0	0	1	0	1	30	11	1	619	0
39	1	2	31	1	2	1	1	4	3	1	1	10	0.5	2	4	1	1	0	0	0	1	0	-1	-1	-1	0	0	1	1	70	12	1	620	1
39	1	2	31	1	2	1	1	4	3	1	1	10	0.5	2	4	1	0	1	0	0	0	1	0	1	0	1	0	0	-1	30	12	0	620	0
39	1	2	31	1	2	1	1	4	3	1	1	10	0.5	2	4	1	1	0	0	-1	-1	-1	0	0	1	-1	-1	-1	-1	30	13	0	621	1
39	1	2	31	1	2	1	1	4	3	1	1	10	0.5	2	4	1	0	1	0	0	0	1	-1	-1	-1	0	1	0	1	70	13	1	621	0
39	1	2	31	1	2	1	1	4	3	1	1	10	0.5	2	4	1	0	0	1	0	1	0	0	0	1	0	0	1	-1	50	14	0	622	1
39	1	2	31	1	2	1	1	4	3	1	1	10	0.5	2	4	1	1	0	0	-1	-1	-1	-1	-1	-1	1	0	0	1	10	14	1	622	0
39	1	2	31	1	2	1	1	4	3	1	1	10	0.5	2	4	1	-1	-1	-1	1	0	0	1	0	0	-1	-1	-1	-1	50	15	0	623	1
39	1	2	31	1	2	1	1	4	3	1	1	10	0.5	2	4	1	0	0	1	0	0	1	0	0	1	0	1	0	1	30	15	1	623	0
39	1	2	31	1	2	1	1	4	3	1	1	10	0.5	2	4	1	1	0	0	0	0	1	0	1	0	0	1	0	-1	50	16	0	624	1
39	1	2	31	1	2	1	1	4	3	1	1	10	0.5	2	4	1	0	1	0	0	1	0	0	0	1	1	0	0	1	70	16	1	624	0
40	1	1	67	1	2	1	2	3	3	1	1	1	1.5	3	4	1	0	0	1	-1	-1	-1	-1	-1	-1	-1	-1	-1	1	30	1	0	625	1
40	1	1	67	1	2	1	2	3	3	1	1	1	1.5	3	4	1	1	0	0	1	0	0	0	0	1	0	0	1	-1	10	1	1	625	0
40	1	1	67	1	2	1	2	3	3	1	1	1	1.5	3	4	1	0	0	1	-1	-1	-1	-1	-1	-1	1	0	0	-1	10	2	0	626	1
40	1	1	67	1	2	1	2	3	3	1	1	1	1.5	3	4	1	1	0	0	0	0	1	1	0	0	-1	-1	-1	1	30	2	1	626	0
40	1	1	67	1	2	1	2	3	3	1	1	1	1.5	3	4	1	0	1	0	1	0	0	-1	-1	-1	0	0	1	-1	30	3	1	627	1
40	1	1	67	1	2	1	2	3	3	1	1	1	1.5	3	4	1	-1	-1	-1	0	1	0	0	1	0	0	1	0	1	10	3	0	627	0
40	1	1	67	1	2	1	2	3	3	1	1	1	1.5	3	4	1	0	1	0	0	1	0	-1	-1	-1	0	1	0	-1	50	4	0	628	1
40	1	1	67	1	2	1	2	3	3	1	1	1	1.5	3	4	1	0	0	1	1	0	0	0	1	0	0	0	1	1	70	4	1	628	0
40	1	1	67	1	2	1	2	3	3	1	1	1	1.5	3	4	1	-1	-1	-1	1	0	0	-1	-1	-1	-1	-1	-1	-1	10	5	0	629	1
40	1	1	67	1	2	1	2	3	3	1	1	1	1.5	3	4	1	1	0	0	-1	-1	-1	1	0	0	1	0	0	1	50	5	1	629	0
40	1	1	67	1	2	1	2	3	3	1	1	1	1.5	3	4	1	-1	-1	-1	-1	-1	-1	1	0	0	0	0	1	1	10	6	0	630	1
40	1	1	67	1	2	1	2	3	3	1	1	1	1.5	3	4	1	1	0	0	1	0	0	0	1	0	1	0	0	-1	70	6	1	630	0
40	1	1	67	1	2	1	2	3	3	1	1	1	1.5	3	4	1	0	1	0	-1	-1	-1	0	1	0	0	1	0	-1	70	7	1	631	1
40	1	1	67	1	2	1	2	3	3	1	1	1	1.5	3	4	1	-1	-1	-1	0	0	1	0	0	1	1	0	0	1	50	7	0	631	0
40	1	1	67	1	2	1	2	3	3	1	1	1	1.5	3	4	1	-1	-1	-1	0	1	0	1	0	0	1	0	0	-1	30	8	0	632	1
40	1	1	67	1	2	1	2	3	3	1	1	1	1.5	3	4	1	0	1	0	-1	-1	-1	0	0	1	-1	-1	-1	1	50	8	1	632	0
40	1	1	67	1	2	1	2	3	3	1	1	1	1.5	3	4	1	-1	-1	-1	-1	-1	-1	0	0	1	0	1	0	-1	70	9	0	633	1
40	1	1	67	1	2	1	2	3	3	1	1	1	1.5	3	4	1	0	1	0	0	1	0	0	1	0	0	0	1	1	10	9	1	633	0
40	1	1	67	1	2	1	2	3	3	1	1	1	1.5	3	4	1	0	0	1	1	0	0	1	0	0	0	1	0	1	10	10	1	634	1
40	1	1	67	1	2	1	2	3	3	1	1	1	1.5	3	4	1	-1	-1	-1	0	0	1	0	1	0	0	0	1	-1	70	10	0	634	0
40	1	1	67	1	2	1	2	3	3	1	1	1	1.5	3	4	1	0	0	1	0	0	1	1	0	0	-1	-1	-1	-1	10	11	1	635	1
40	1	1	67	1	2	1	2	3	3	1	1	1	1.5	3	4	1	-1	-1	-1	1	0	0	0	1	0	0	1	0	1	30	11	0	635	0
40	1	1	67	1	2	1	2	3	3	1	1	1	1.5	3	4	1	1	0	0	0	1	0	-1	-1	-1	0	0	1	1	70	12	0	636	1
40	1	1	67	1	2	1	2	3	3	1	1	1	1.5	3	4	1	0	1	0	0	0	1	0	1	0	1	0	0	-1	30	12	1	636	0
40	1	1	67	1	2	1	2	3	3	1	1	1	1.5	3	4	1	1	0	0	-1	-1	-1	0	0	1	-1	-1	-1	-1	30	13	0	637	1
40	1	1	67	1	2	1	2	3	3	1	1	1	1.5	3	4	1	0	1	0	0	0	1	-1	-1	-1	0	1	0	1	70	13	1	637	0
40	1	1	67	1	2	1	2	3	3	1	1	1	1.5	3	4	1	0	0	1	0	1	0	0	0	1	0	0	1	-1	50	14	1	638	1
40	1	1	67	1	2	1	2	3	3	1	1	1	1.5	3	4	1	1	0	0	-1	-1	-1	-1	-1	-1	1	0	0	1	10	14	0	638	0
40	1	1	67	1	2	1	2	3	3	1	1	1	1.5	3	4	1	-1	-1	-1	1	0	0	1	0	0	-1	-1	-1	-1	50	15	0	639	1
40	1	1	67	1	2	1	2	3	3	1	1	1	1.5	3	4	1	0	0	1	0	0	1	0	0	1	0	1	0	1	30	15	1	639	0
40	1	1	67	1	2	1	2	3	3	1	1	1	1.5	3	4	1	1	0	0	0	0	1	0	1	0	0	1	0	-1	50	16	1	640	1
40	1	1	67	1	2	1	2	3	3	1	1	1	1.5	3	4	1	0	1	0	0	1	0	0	0	1	1	0	0	1	70	16	0	640	0
41	1	1	31	1	1	1	4	4	2	1	6	3	0	1	4	1	0	0	1	-1	-1	-1	-1	-1	-1	-1	-1	-1	1	30	1	0	641	1
41	1	1	31	1	1	1	4	4	2	1	6	3	0	1	4	1	1	0	0	1	0	0	0	0	1	0	0	1	-1	10	1	1	641	0
41	1	1	31	1	1	1	4	4	2	1	6	3	0	1	4	1	0	0	1	-1	-1	-1	-1	-1	-1	1	0	0	-1	10	2	0	642	1
41	1	1	31	1	1	1	4	4	2	1	6	3	0	1	4	1	1	0	0	0	0	1	1	0	0	-1	-1	-1	1	30	2	1	642	0
41	1	1	31	1	1	1	4	4	2	1	6	3	0	1	4	1	0	1	0	1	0	0	-1	-1	-1	0	0	1	-1	30	3	0	643	1
41	1	1	31	1	1	1	4	4	2	1	6	3	0	1	4	1	-1	-1	-1	0	1	0	0	1	0	0	1	0	1	10	3	1	643	0
41	1	1	31	1	1	1	4	4	2	1	6	3	0	1	4	1	0	1	0	0	1	0	-1	-1	-1	0	1	0	-1	50	4	1	644	1
41	1	1	31	1	1	1	4	4	2	1	6	3	0	1	4	1	0	0	1	1	0	0	0	1	0	0	0	1	1	70	4	0	644	0
41	1	1	31	1	1	1	4	4	2	1	6	3	0	1	4	1	-1	-1	-1	1	0	0	-1	-1	-1	-1	-1	-1	-1	10	5	0	645	1
41	1	1	31	1	1	1	4	4	2	1	6	3	0	1	4	1	1	0	0	-1	-1	-1	1	0	0	1	0	0	1	50	5	1	645	0
41	1	1	31	1	1	1	4	4	2	1	6	3	0	1	4	1	-1	-1	-1	-1	-1	-1	1	0	0	0	0	1	1	10	6	0	646	1
41	1	1	31	1	1	1	4	4	2	1	6	3	0	1	4	1	1	0	0	1	0	0	0	1	0	1	0	0	-1	70	6	1	646	0
41	1	1	31	1	1	1	4	4	2	1	6	3	0	1	4	1	0	1	0	-1	-1	-1	0	1	0	0	1	0	-1	70	7	0	647	1
41	1	1	31	1	1	1	4	4	2	1	6	3	0	1	4	1	-1	-1	-1	0	0	1	0	0	1	1	0	0	1	50	7	1	647	0
41	1	1	31	1	1	1	4	4	2	1	6	3	0	1	4	1	-1	-1	-1	0	1	0	1	0	0	1	0	0	-1	30	8	1	648	1
41	1	1	31	1	1	1	4	4	2	1	6	3	0	1	4	1	0	1	0	-1	-1	-1	0	0	1	-1	-1	-1	1	50	8	0	648	0
41	1	1	31	1	1	1	4	4	2	1	6	3	0	1	4	1	-1	-1	-1	-1	-1	-1	0	0	1	0	1	0	-1	70	9	0	649	1
41	1	1	31	1	1	1	4	4	2	1	6	3	0	1	4	1	0	1	0	0	1	0	0	1	0	0	0	1	1	10	9	1	649	0
41	1	1	31	1	1	1	4	4	2	1	6	3	0	1	4	1	0	0	1	1	0	0	1	0	0	0	1	0	1	10	10	1	650	1
41	1	1	31	1	1	1	4	4	2	1	6	3	0	1	4	1	-1	-1	-1	0	0	1	0	1	0	0	0	1	-1	70	10	0	650	0
41	1	1	31	1	1	1	4	4	2	1	6	3	0	1	4	1	0	0	1	0	0	1	1	0	0	-1	-1	-1	-1	10	11	0	651	1
41	1	1	31	1	1	1	4	4	2	1	6	3	0	1	4	1	-1	-1	-1	1	0	0	0	1	0	0	1	0	1	30	11	1	651	0
41	1	1	31	1	1	1	4	4	2	1	6	3	0	1	4	1	1	0	0	0	1	0	-1	-1	-1	0	0	1	1	70	12	0	652	1
41	1	1	31	1	1	1	4	4	2	1	6	3	0	1	4	1	0	1	0	0	0	1	0	1	0	1	0	0	-1	30	12	1	652	0
41	1	1	31	1	1	1	4	4	2	1	6	3	0	1	4	1	1	0	0	-1	-1	-1	0	0	1	-1	-1	-1	-1	30	13	0	653	1
41	1	1	31	1	1	1	4	4	2	1	6	3	0	1	4	1	0	1	0	0	0	1	-1	-1	-1	0	1	0	1	70	13	1	653	0
41	1	1	31	1	1	1	4	4	2	1	6	3	0	1	4	1	0	0	1	0	1	0	0	0	1	0	0	1	-1	50	14	0	654	1
41	1	1	31	1	1	1	4	4	2	1	6	3	0	1	4	1	1	0	0	-1	-1	-1	-1	-1	-1	1	0	0	1	10	14	1	654	0
41	1	1	31	1	1	1	4	4	2	1	6	3	0	1	4	1	-1	-1	-1	1	0	0	1	0	0	-1	-1	-1	-1	50	15	0	655	1
41	1	1	31	1	1	1	4	4	2	1	6	3	0	1	4	1	0	0	1	0	0	1	0	0	1	0	1	0	1	30	15	1	655	0
41	1	1	31	1	1	1	4	4	2	1	6	3	0	1	4	1	1	0	0	0	0	1	0	1	0	0	1	0	-1	50	16	1	656	1
41	1	1	31	1	1	1	4	4	2	1	6	3	0	1	4	1	0	1	0	0	1	0	0	0	1	1	0	0	1	70	16	0	656	0
42	1	2	25	1	2	2	3	4	2	1	2	2	0.17	1	4	1	0	0	1	-1	-1	-1	-1	-1	-1	-1	-1	-1	1	30	1	0	657	1
42	1	2	25	1	2	2	3	4	2	1	2	2	0.17	1	4	1	1	0	0	1	0	0	0	0	1	0	0	1	-1	10	1	1	657	0
42	1	2	25	1	2	2	3	4	2	1	2	2	0.17	1	4	1	0	0	1	-1	-1	-1	-1	-1	-1	1	0	0	-1	10	2	0	658	1
42	1	2	25	1	2	2	3	4	2	1	2	2	0.17	1	4	1	1	0	0	0	0	1	1	0	0	-1	-1	-1	1	30	2	1	658	0
42	1	2	25	1	2	2	3	4	2	1	2	2	0.17	1	4	1	0	1	0	1	0	0	-1	-1	-1	0	0	1	-1	30	3	0	659	1
42	1	2	25	1	2	2	3	4	2	1	2	2	0.17	1	4	1	-1	-1	-1	0	1	0	0	1	0	0	1	0	1	10	3	1	659	0
42	1	2	25	1	2	2	3	4	2	1	2	2	0.17	1	4	1	0	1	0	0	1	0	-1	-1	-1	0	1	0	-1	50	4	1	660	1
42	1	2	25	1	2	2	3	4	2	1	2	2	0.17	1	4	1	0	0	1	1	0	0	0	1	0	0	0	1	1	70	4	0	660	0
42	1	2	25	1	2	2	3	4	2	1	2	2	0.17	1	4	1	-1	-1	-1	1	0	0	-1	-1	-1	-1	-1	-1	-1	10	5	0	661	1
42	1	2	25	1	2	2	3	4	2	1	2	2	0.17	1	4	1	1	0	0	-1	-1	-1	1	0	0	1	0	0	1	50	5	1	661	0
42	1	2	25	1	2	2	3	4	2	1	2	2	0.17	1	4	1	-1	-1	-1	-1	-1	-1	1	0	0	0	0	1	1	10	6	1	662	1
42	1	2	25	1	2	2	3	4	2	1	2	2	0.17	1	4	1	1	0	0	1	0	0	0	1	0	1	0	0	-1	70	6	0	662	0
42	1	2	25	1	2	2	3	4	2	1	2	2	0.17	1	4	1	0	1	0	-1	-1	-1	0	1	0	0	1	0	-1	70	7	0	663	1
42	1	2	25	1	2	2	3	4	2	1	2	2	0.17	1	4	1	-1	-1	-1	0	0	1	0	0	1	1	0	0	1	50	7	1	663	0
42	1	2	25	1	2	2	3	4	2	1	2	2	0.17	1	4	1	-1	-1	-1	0	1	0	1	0	0	1	0	0	-1	30	8	1	664	1
42	1	2	25	1	2	2	3	4	2	1	2	2	0.17	1	4	1	0	1	0	-1	-1	-1	0	0	1	-1	-1	-1	1	50	8	0	664	0
42	1	2	25	1	2	2	3	4	2	1	2	2	0.17	1	4	1	-1	-1	-1	-1	-1	-1	0	0	1	0	1	0	-1	70	9	0	665	1
42	1	2	25	1	2	2	3	4	2	1	2	2	0.17	1	4	1	0	1	0	0	1	0	0	1	0	0	0	1	1	10	9	1	665	0
42	1	2	25	1	2	2	3	4	2	1	2	2	0.17	1	4	1	0	0	1	1	0	0	1	0	0	0	1	0	1	10	10	1	666	1
42	1	2	25	1	2	2	3	4	2	1	2	2	0.17	1	4	1	-1	-1	-1	0	0	1	0	1	0	0	0	1	-1	70	10	0	666	0
42	1	2	25	1	2	2	3	4	2	1	2	2	0.17	1	4	1	0	0	1	0	0	1	1	0	0	-1	-1	-1	-1	10	11	0	667	1
42	1	2	25	1	2	2	3	4	2	1	2	2	0.17	1	4	1	-1	-1	-1	1	0	0	0	1	0	0	1	0	1	30	11	1	667	0
42	1	2	25	1	2	2	3	4	2	1	2	2	0.17	1	4	1	1	0	0	0	1	0	-1	-1	-1	0	0	1	1	70	12	1	668	1
42	1	2	25	1	2	2	3	4	2	1	2	2	0.17	1	4	1	0	1	0	0	0	1	0	1	0	1	0	0	-1	30	12	0	668	0
42	1	2	25	1	2	2	3	4	2	1	2	2	0.17	1	4	1	1	0	0	-1	-1	-1	0	0	1	-1	-1	-1	-1	30	13	0	669	1
42	1	2	25	1	2	2	3	4	2	1	2	2	0.17	1	4	1	0	1	0	0	0	1	-1	-1	-1	0	1	0	1	70	13	1	669	0
42	1	2	25	1	2	2	3	4	2	1	2	2	0.17	1	4	1	0	0	1	0	1	0	0	0	1	0	0	1	-1	50	14	0	670	1
42	1	2	25	1	2	2	3	4	2	1	2	2	0.17	1	4	1	1	0	0	-1	-1	-1	-1	-1	-1	1	0	0	1	10	14	1	670	0
42	1	2	25	1	2	2	3	4	2	1	2	2	0.17	1	4	1	-1	-1	-1	1	0	0	1	0	0	-1	-1	-1	-1	50	15	0	671	1
42	1	2	25	1	2	2	3	4	2	1	2	2	0.17	1	4	1	0	0	1	0	0	1	0	0	1	0	1	0	1	30	15	1	671	0
42	1	2	25	1	2	2	3	4	2	1	2	2	0.17	1	4	1	1	0	0	0	0	1	0	1	0	0	1	0	-1	50	16	0	672	1
42	1	2	25	1	2	2	3	4	2	1	2	2	0.17	1	4	1	0	1	0	0	1	0	0	0	1	1	0	0	1	70	16	1	672	0
43	1	2	54	1	1	1	4	2	2	1	2	1	2.5	4	4	1	0	0	1	-1	-1	-1	-1	-1	-1	-1	-1	-1	1	30	1	1	673	1
43	1	2	54	1	1	1	4	2	2	1	2	1	2.5	4	4	1	1	0	0	1	0	0	0	0	1	0	0	1	-1	10	1	0	673	0
43	1	2	54	1	1	1	4	2	2	1	2	1	2.5	4	4	1	0	0	1	-1	-1	-1	-1	-1	-1	1	0	0	-1	10	2	1	674	1
43	1	2	54	1	1	1	4	2	2	1	2	1	2.5	4	4	1	1	0	0	0	0	1	1	0	0	-1	-1	-1	1	30	2	0	674	0
43	1	2	54	1	1	1	4	2	2	1	2	1	2.5	4	4	1	0	1	0	1	0	0	-1	-1	-1	0	0	1	-1	30	3	1	675	1
43	1	2	54	1	1	1	4	2	2	1	2	1	2.5	4	4	1	-1	-1	-1	0	1	0	0	1	0	0	1	0	1	10	3	0	675	0
43	1	2	54	1	1	1	4	2	2	1	2	1	2.5	4	4	1	0	1	0	0	1	0	-1	-1	-1	0	1	0	-1	50	4	1	676	1
43	1	2	54	1	1	1	4	2	2	1	2	1	2.5	4	4	1	0	0	1	1	0	0	0	1	0	0	0	1	1	70	4	0	676	0
43	1	2	54	1	1	1	4	2	2	1	2	1	2.5	4	4	1	-1	-1	-1	1	0	0	-1	-1	-1	-1	-1	-1	-1	10	5	0	677	1
43	1	2	54	1	1	1	4	2	2	1	2	1	2.5	4	4	1	1	0	0	-1	-1	-1	1	0	0	1	0	0	1	50	5	1	677	0
43	1	2	54	1	1	1	4	2	2	1	2	1	2.5	4	4	1	-1	-1	-1	-1	-1	-1	1	0	0	0	0	1	1	10	6	0	678	1
43	1	2	54	1	1	1	4	2	2	1	2	1	2.5	4	4	1	1	0	0	1	0	0	0	1	0	1	0	0	-1	70	6	1	678	0
43	1	2	54	1	1	1	4	2	2	1	2	1	2.5	4	4	1	0	1	0	-1	-1	-1	0	1	0	0	1	0	-1	70	7	1	679	1
43	1	2	54	1	1	1	4	2	2	1	2	1	2.5	4	4	1	-1	-1	-1	0	0	1	0	0	1	1	0	0	1	50	7	0	679	0
43	1	2	54	1	1	1	4	2	2	1	2	1	2.5	4	4	1	-1	-1	-1	0	1	0	1	0	0	1	0	0	-1	30	8	0	680	1
43	1	2	54	1	1	1	4	2	2	1	2	1	2.5	4	4	1	0	1	0	-1	-1	-1	0	0	1	-1	-1	-1	1	50	8	1	680	0
43	1	2	54	1	1	1	4	2	2	1	2	1	2.5	4	4	1	-1	-1	-1	-1	-1	-1	0	0	1	0	1	0	-1	70	9	0	681	1
43	1	2	54	1	1	1	4	2	2	1	2	1	2.5	4	4	1	0	1	0	0	1	0	0	1	0	0	0	1	1	10	9	1	681	0
43	1	2	54	1	1	1	4	2	2	1	2	1	2.5	4	4	1	0	0	1	1	0	0	1	0	0	0	1	0	1	10	10	1	682	1
43	1	2	54	1	1	1	4	2	2	1	2	1	2.5	4	4	1	-1	-1	-1	0	0	1	0	1	0	0	0	1	-1	70	10	0	682	0
43	1	2	54	1	1	1	4	2	2	1	2	1	2.5	4	4	1	0	0	1	0	0	1	1	0	0	-1	-1	-1	-1	10	11	1	683	1
43	1	2	54	1	1	1	4	2	2	1	2	1	2.5	4	4	1	-1	-1	-1	1	0	0	0	1	0	0	1	0	1	30	11	0	683	0
43	1	2	54	1	1	1	4	2	2	1	2	1	2.5	4	4	1	1	0	0	0	1	0	-1	-1	-1	0	0	1	1	70	12	0	684	1
43	1	2	54	1	1	1	4	2	2	1	2	1	2.5	4	4	1	0	1	0	0	0	1	0	1	0	1	0	0	-1	30	12	1	684	0
43	1	2	54	1	1	1	4	2	2	1	2	1	2.5	4	4	1	1	0	0	-1	-1	-1	0	0	1	-1	-1	-1	-1	30	13	0	685	1
43	1	2	54	1	1	1	4	2	2	1	2	1	2.5	4	4	1	0	1	0	0	0	1	-1	-1	-1	0	1	0	1	70	13	1	685	0
43	1	2	54	1	1	1	4	2	2	1	2	1	2.5	4	4	1	0	0	1	0	1	0	0	0	1	0	0	1	-1	50	14	0	686	1
43	1	2	54	1	1	1	4	2	2	1	2	1	2.5	4	4	1	1	0	0	-1	-1	-1	-1	-1	-1	1	0	0	1	10	14	1	686	0
43	1	2	54	1	1	1	4	2	2	1	2	1	2.5	4	4	1	-1	-1	-1	1	0	0	1	0	0	-1	-1	-1	-1	50	15	0	687	1
43	1	2	54	1	1	1	4	2	2	1	2	1	2.5	4	4	1	0	0	1	0	0	1	0	0	1	0	1	0	1	30	15	1	687	0
43	1	2	54	1	1	1	4	2	2	1	2	1	2.5	4	4	1	1	0	0	0	0	1	0	1	0	0	1	0	-1	50	16	0	688	1
43	1	2	54	1	1	1	4	2	2	1	2	1	2.5	4	4	1	0	1	0	0	1	0	0	0	1	1	0	0	1	70	16	1	688	0
44	1	1	30	1	2	1	1	4	2	2	1	2	1	1	4	1	0	0	1	-1	-1	-1	-1	-1	-1	-1	-1	-1	1	30	1	1	689	1
44	1	1	30	1	2	1	1	4	2	2	1	2	1	1	4	1	1	0	0	1	0	0	0	0	1	0	0	1	-1	10	1	0	689	0
44	1	1	30	1	2	1	1	4	2	2	1	2	1	1	4	1	0	0	1	-1	-1	-1	-1	-1	-1	1	0	0	-1	10	2	1	690	1
44	1	1	30	1	2	1	1	4	2	2	1	2	1	1	4	1	1	0	0	0	0	1	1	0	0	-1	-1	-1	1	30	2	0	690	0
44	1	1	30	1	2	1	1	4	2	2	1	2	1	1	4	1	0	1	0	1	0	0	-1	-1	-1	0	0	1	-1	30	3	0	691	1
44	1	1	30	1	2	1	1	4	2	2	1	2	1	1	4	1	-1	-1	-1	0	1	0	0	1	0	0	1	0	1	10	3	1	691	0
44	1	1	30	1	2	1	1	4	2	2	1	2	1	1	4	1	0	1	0	0	1	0	-1	-1	-1	0	1	0	-1	50	4	1	692	1
44	1	1	30	1	2	1	1	4	2	2	1	2	1	1	4	1	0	0	1	1	0	0	0	1	0	0	0	1	1	70	4	0	692	0
44	1	1	30	1	2	1	1	4	2	2	1	2	1	1	4	1	-1	-1	-1	1	0	0	-1	-1	-1	-1	-1	-1	-1	10	5	0	693	1
44	1	1	30	1	2	1	1	4	2	2	1	2	1	1	4	1	1	0	0	-1	-1	-1	1	0	0	1	0	0	1	50	5	1	693	0
44	1	1	30	1	2	1	1	4	2	2	1	2	1	1	4	1	-1	-1	-1	-1	-1	-1	1	0	0	0	0	1	1	10	6	0	694	1
44	1	1	30	1	2	1	1	4	2	2	1	2	1	1	4	1	1	0	0	1	0	0	0	1	0	1	0	0	-1	70	6	1	694	0
44	1	1	30	1	2	1	1	4	2	2	1	2	1	1	4	1	0	1	0	-1	-1	-1	0	1	0	0	1	0	-1	70	7	0	695	1
44	1	1	30	1	2	1	1	4	2	2	1	2	1	1	4	1	-1	-1	-1	0	0	1	0	0	1	1	0	0	1	50	7	1	695	0
44	1	1	30	1	2	1	1	4	2	2	1	2	1	1	4	1	-1	-1	-1	0	1	0	1	0	0	1	0	0	-1	30	8	0	696	1
44	1	1	30	1	2	1	1	4	2	2	1	2	1	1	4	1	0	1	0	-1	-1	-1	0	0	1	-1	-1	-1	1	50	8	1	696	0
44	1	1	30	1	2	1	1	4	2	2	1	2	1	1	4	1	-1	-1	-1	-1	-1	-1	0	0	1	0	1	0	-1	70	9	0	697	1
44	1	1	30	1	2	1	1	4	2	2	1	2	1	1	4	1	0	1	0	0	1	0	0	1	0	0	0	1	1	10	9	1	697	0
44	1	1	30	1	2	1	1	4	2	2	1	2	1	1	4	1	0	0	1	1	0	0	1	0	0	0	1	0	1	10	10	0	698	1
44	1	1	30	1	2	1	1	4	2	2	1	2	1	1	4	1	-1	-1	-1	0	0	1	0	1	0	0	0	1	-1	70	10	1	698	0
44	1	1	30	1	2	1	1	4	2	2	1	2	1	1	4	1	0	0	1	0	0	1	1	0	0	-1	-1	-1	-1	10	11	0	699	1
44	1	1	30	1	2	1	1	4	2	2	1	2	1	1	4	1	-1	-1	-1	1	0	0	0	1	0	0	1	0	1	30	11	1	699	0
44	1	1	30	1	2	1	1	4	2	2	1	2	1	1	4	1	1	0	0	0	1	0	-1	-1	-1	0	0	1	1	70	12	0	700	1
44	1	1	30	1	2	1	1	4	2	2	1	2	1	1	4	1	0	1	0	0	0	1	0	1	0	1	0	0	-1	30	12	1	700	0
44	1	1	30	1	2	1	1	4	2	2	1	2	1	1	4	1	1	0	0	-1	-1	-1	0	0	1	-1	-1	-1	-1	30	13	1	701	1
44	1	1	30	1	2	1	1	4	2	2	1	2	1	1	4	1	0	1	0	0	0	1	-1	-1	-1	0	1	0	1	70	13	0	701	0
44	1	1	30	1	2	1	1	4	2	2	1	2	1	1	4	1	0	0	1	0	1	0	0	0	1	0	0	1	-1	50	14	1	702	1
44	1	1	30	1	2	1	1	4	2	2	1	2	1	1	4	1	1	0	0	-1	-1	-1	-1	-1	-1	1	0	0	1	10	14	0	702	0
44	1	1	30	1	2	1	1	4	2	2	1	2	1	1	4	1	-1	-1	-1	1	0	0	1	0	0	-1	-1	-1	-1	50	15	1	703	1
44	1	1	30	1	2	1	1	4	2	2	1	2	1	1	4	1	0	0	1	0	0	1	0	0	1	0	1	0	1	30	15	0	703	0
44	1	1	30	1	2	1	1	4	2	2	1	2	1	1	4	1	1	0	0	0	0	1	0	1	0	0	1	0	-1	50	16	0	704	1
44	1	1	30	1	2	1	1	4	2	2	1	2	1	1	4	1	0	1	0	0	1	0	0	0	1	1	0	0	1	70	16	1	704	0
45	1	2	41	1	1	1	1	3	4	1	1	1	1	1	4	1	0	0	1	-1	-1	-1	-1	-1	-1	-1	-1	-1	1	30	1	0	705	1
45	1	2	41	1	1	1	1	3	4	1	1	1	1	1	4	1	1	0	0	1	0	0	0	0	1	0	0	1	-1	10	1	1	705	0
45	1	2	41	1	1	1	1	3	4	1	1	1	1	1	4	1	0	0	1	-1	-1	-1	-1	-1	-1	1	0	0	-1	10	2	1	706	1
45	1	2	41	1	1	1	1	3	4	1	1	1	1	1	4	1	1	0	0	0	0	1	1	0	0	-1	-1	-1	1	30	2	0	706	0
45	1	2	41	1	1	1	1	3	4	1	1	1	1	1	4	1	0	1	0	1	0	0	-1	-1	-1	0	0	1	-1	30	3	1	707	1
45	1	2	41	1	1	1	1	3	4	1	1	1	1	1	4	1	-1	-1	-1	0	1	0	0	1	0	0	1	0	1	10	3	0	707	0
45	1	2	41	1	1	1	1	3	4	1	1	1	1	1	4	1	0	1	0	0	1	0	-1	-1	-1	0	1	0	-1	50	4	1	708	1
45	1	2	41	1	1	1	1	3	4	1	1	1	1	1	4	1	0	0	1	1	0	0	0	1	0	0	0	1	1	70	4	0	708	0
45	1	2	41	1	1	1	1	3	4	1	1	1	1	1	4	1	-1	-1	-1	1	0	0	-1	-1	-1	-1	-1	-1	-1	10	5	0	709	1
45	1	2	41	1	1	1	1	3	4	1	1	1	1	1	4	1	1	0	0	-1	-1	-1	1	0	0	1	0	0	1	50	5	1	709	0
45	1	2	41	1	1	1	1	3	4	1	1	1	1	1	4	1	-1	-1	-1	-1	-1	-1	1	0	0	0	0	1	1	10	6	1	710	1
45	1	2	41	1	1	1	1	3	4	1	1	1	1	1	4	1	1	0	0	1	0	0	0	1	0	1	0	0	-1	70	6	0	710	0
45	1	2	41	1	1	1	1	3	4	1	1	1	1	1	4	1	0	1	0	-1	-1	-1	0	1	0	0	1	0	-1	70	7	0	711	1
45	1	2	41	1	1	1	1	3	4	1	1	1	1	1	4	1	-1	-1	-1	0	0	1	0	0	1	1	0	0	1	50	7	1	711	0
45	1	2	41	1	1	1	1	3	4	1	1	1	1	1	4	1	-1	-1	-1	0	1	0	1	0	0	1	0	0	-1	30	8	1	712	1
45	1	2	41	1	1	1	1	3	4	1	1	1	1	1	4	1	0	1	0	-1	-1	-1	0	0	1	-1	-1	-1	1	50	8	0	712	0
45	1	2	41	1	1	1	1	3	4	1	1	1	1	1	4	1	-1	-1	-1	-1	-1	-1	0	0	1	0	1	0	-1	70	9	0	713	1
45	1	2	41	1	1	1	1	3	4	1	1	1	1	1	4	1	0	1	0	0	1	0	0	1	0	0	0	1	1	10	9	1	713	0
45	1	2	41	1	1	1	1	3	4	1	1	1	1	1	4	1	0	0	1	1	0	0	1	0	0	0	1	0	1	10	10	1	714	1
45	1	2	41	1	1	1	1	3	4	1	1	1	1	1	4	1	-1	-1	-1	0	0	1	0	1	0	0	0	1	-1	70	10	0	714	0
45	1	2	41	1	1	1	1	3	4	1	1	1	1	1	4	1	0	0	1	0	0	1	1	0	0	-1	-1	-1	-1	10	11	1	715	1
45	1	2	41	1	1	1	1	3	4	1	1	1	1	1	4	1	-1	-1	-1	1	0	0	0	1	0	0	1	0	1	30	11	0	715	0
45	1	2	41	1	1	1	1	3	4	1	1	1	1	1	4	1	1	0	0	0	1	0	-1	-1	-1	0	0	1	1	70	12	0	716	1
45	1	2	41	1	1	1	1	3	4	1	1	1	1	1	4	1	0	1	0	0	0	1	0	1	0	1	0	0	-1	30	12	1	716	0
45	1	2	41	1	1	1	1	3	4	1	1	1	1	1	4	1	1	0	0	-1	-1	-1	0	0	1	-1	-1	-1	-1	30	13	0	717	1
45	1	2	41	1	1	1	1	3	4	1	1	1	1	1	4	1	0	1	0	0	0	1	-1	-1	-1	0	1	0	1	70	13	1	717	0
45	1	2	41	1	1	1	1	3	4	1	1	1	1	1	4	1	0	0	1	0	1	0	0	0	1	0	0	1	-1	50	14	1	718	1
45	1	2	41	1	1	1	1	3	4	1	1	1	1	1	4	1	1	0	0	-1	-1	-1	-1	-1	-1	1	0	0	1	10	14	0	718	0
45	1	2	41	1	1	1	1	3	4	1	1	1	1	1	4	1	-1	-1	-1	1	0	0	1	0	0	-1	-1	-1	-1	50	15	0	719	1
45	1	2	41	1	1	1	1	3	4	1	1	1	1	1	4	1	0	0	1	0	0	1	0	0	1	0	1	0	1	30	15	1	719	0
45	1	2	41	1	1	1	1	3	4	1	1	1	1	1	4	1	1	0	0	0	0	1	0	1	0	0	1	0	-1	50	16	0	720	1
45	1	2	41	1	1	1	1	3	4	1	1	1	1	1	4	1	0	1	0	0	1	0	0	0	1	1	0	0	1	70	16	1	720	0
46	1	1	33	1	1	1	4	3	3	2	1	2	1	3	4	1	0	0	1	-1	-1	-1	-1	-1	-1	-1	-1	-1	1	30	1	1	721	1
46	1	1	33	1	1	1	4	3	3	2	1	2	1	3	4	1	1	0	0	1	0	0	0	0	1	0	0	1	-1	10	1	0	721	0
46	1	1	33	1	1	1	4	3	3	2	1	2	1	3	4	1	0	0	1	-1	-1	-1	-1	-1	-1	1	0	0	-1	10	2	0	722	1
46	1	1	33	1	1	1	4	3	3	2	1	2	1	3	4	1	1	0	0	0	0	1	1	0	0	-1	-1	-1	1	30	2	1	722	0
46	1	1	33	1	1	1	4	3	3	2	1	2	1	3	4	1	0	1	0	1	0	0	-1	-1	-1	0	0	1	-1	30	3	0	723	1
46	1	1	33	1	1	1	4	3	3	2	1	2	1	3	4	1	-1	-1	-1	0	1	0	0	1	0	0	1	0	1	10	3	1	723	0
46	1	1	33	1	1	1	4	3	3	2	1	2	1	3	4	1	0	1	0	0	1	0	-1	-1	-1	0	1	0	-1	50	4	0	724	1
46	1	1	33	1	1	1	4	3	3	2	1	2	1	3	4	1	0	0	1	1	0	0	0	1	0	0	0	1	1	70	4	1	724	0
46	1	1	33	1	1	1	4	3	3	2	1	2	1	3	4	1	-1	-1	-1	1	0	0	-1	-1	-1	-1	-1	-1	-1	10	5	0	725	1
46	1	1	33	1	1	1	4	3	3	2	1	2	1	3	4	1	1	0	0	-1	-1	-1	1	0	0	1	0	0	1	50	5	1	725	0
46	1	1	33	1	1	1	4	3	3	2	1	2	1	3	4	1	-1	-1	-1	-1	-1	-1	1	0	0	0	0	1	1	10	6	1	726	1
46	1	1	33	1	1	1	4	3	3	2	1	2	1	3	4	1	1	0	0	1	0	0	0	1	0	1	0	0	-1	70	6	0	726	0
46	1	1	33	1	1	1	4	3	3	2	1	2	1	3	4	1	0	1	0	-1	-1	-1	0	1	0	0	1	0	-1	70	7	0	727	1
46	1	1	33	1	1	1	4	3	3	2	1	2	1	3	4	1	-1	-1	-1	0	0	1	0	0	1	1	0	0	1	50	7	1	727	0
46	1	1	33	1	1	1	4	3	3	2	1	2	1	3	4	1	-1	-1	-1	0	1	0	1	0	0	1	0	0	-1	30	8	0	728	1
46	1	1	33	1	1	1	4	3	3	2	1	2	1	3	4	1	0	1	0	-1	-1	-1	0	0	1	-1	-1	-1	1	50	8	1	728	0
46	1	1	33	1	1	1	4	3	3	2	1	2	1	3	4	1	-1	-1	-1	-1	-1	-1	0	0	1	0	1	0	-1	70	9	0	729	1
46	1	1	33	1	1	1	4	3	3	2	1	2	1	3	4	1	0	1	0	0	1	0	0	1	0	0	0	1	1	10	9	1	729	0
46	1	1	33	1	1	1	4	3	3	2	1	2	1	3	4	1	0	0	1	1	0	0	1	0	0	0	1	0	1	10	10	1	730	1
46	1	1	33	1	1	1	4	3	3	2	1	2	1	3	4	1	-1	-1	-1	0	0	1	0	1	0	0	0	1	-1	70	10	0	730	0
46	1	1	33	1	1	1	4	3	3	2	1	2	1	3	4	1	0	0	1	0	0	1	1	0	0	-1	-1	-1	-1	10	11	0	731	1
46	1	1	33	1	1	1	4	3	3	2	1	2	1	3	4	1	-1	-1	-1	1	0	0	0	1	0	0	1	0	1	30	11	1	731	0
46	1	1	33	1	1	1	4	3	3	2	1	2	1	3	4	1	1	0	0	0	1	0	-1	-1	-1	0	0	1	1	70	12	1	732	1
46	1	1	33	1	1	1	4	3	3	2	1	2	1	3	4	1	0	1	0	0	0	1	0	1	0	1	0	0	-1	30	12	0	732	0
46	1	1	33	1	1	1	4	3	3	2	1	2	1	3	4	1	1	0	0	-1	-1	-1	0	0	1	-1	-1	-1	-1	30	13	0	733	1
46	1	1	33	1	1	1	4	3	3	2	1	2	1	3	4	1	0	1	0	0	0	1	-1	-1	-1	0	1	0	1	70	13	1	733	0
46	1	1	33	1	1	1	4	3	3	2	1	2	1	3	4	1	0	0	1	0	1	0	0	0	1	0	0	1	-1	50	14	0	734	1
46	1	1	33	1	1	1	4	3	3	2	1	2	1	3	4	1	1	0	0	-1	-1	-1	-1	-1	-1	1	0	0	1	10	14	1	734	0
46	1	1	33	1	1	1	4	3	3	2	1	2	1	3	4	1	-1	-1	-1	1	0	0	1	0	0	-1	-1	-1	-1	50	15	0	735	1
46	1	1	33	1	1	1	4	3	3	2	1	2	1	3	4	1	0	0	1	0	0	1	0	0	1	0	1	0	1	30	15	1	735	0
46	1	1	33	1	1	1	4	3	3	2	1	2	1	3	4	1	1	0	0	0	0	1	0	1	0	0	1	0	-1	50	16	0	736	1
46	1	1	33	1	1	1	4	3	3	2	1	2	1	3	4	1	0	1	0	0	1	0	0	0	1	1	0	0	1	70	16	1	736	0
47	1	1	24	1	1	1	1	3	3	2	2	3	5	1	4	1	0	0	1	-1	-1	-1	-1	-1	-1	-1	-1	-1	1	30	1	0	737	1
47	1	1	24	1	1	1	1	3	3	2	2	3	5	1	4	1	1	0	0	1	0	0	0	0	1	0	0	1	-1	10	1	1	737	0
47	1	1	24	1	1	1	1	3	3	2	2	3	5	1	4	1	0	0	1	-1	-1	-1	-1	-1	-1	1	0	0	-1	10	2	0	738	1
47	1	1	24	1	1	1	1	3	3	2	2	3	5	1	4	1	1	0	0	0	0	1	1	0	0	-1	-1	-1	1	30	2	1	738	0
47	1	1	24	1	1	1	1	3	3	2	2	3	5	1	4	1	0	1	0	1	0	0	-1	-1	-1	0	0	1	-1	30	3	0	739	1
47	1	1	24	1	1	1	1	3	3	2	2	3	5	1	4	1	-1	-1	-1	0	1	0	0	1	0	0	1	0	1	10	3	1	739	0
47	1	1	24	1	1	1	1	3	3	2	2	3	5	1	4	1	0	1	0	0	1	0	-1	-1	-1	0	1	0	-1	50	4	1	740	1
47	1	1	24	1	1	1	1	3	3	2	2	3	5	1	4	1	0	0	1	1	0	0	0	1	0	0	0	1	1	70	4	0	740	0
47	1	1	24	1	1	1	1	3	3	2	2	3	5	1	4	1	-1	-1	-1	1	0	0	-1	-1	-1	-1	-1	-1	-1	10	5	1	741	1
47	1	1	24	1	1	1	1	3	3	2	2	3	5	1	4	1	1	0	0	-1	-1	-1	1	0	0	1	0	0	1	50	5	0	741	0
47	1	1	24	1	1	1	1	3	3	2	2	3	5	1	4	1	-1	-1	-1	-1	-1	-1	1	0	0	0	0	1	1	10	6	1	742	1
47	1	1	24	1	1	1	1	3	3	2	2	3	5	1	4	1	1	0	0	1	0	0	0	1	0	1	0	0	-1	70	6	0	742	0
47	1	1	24	1	1	1	1	3	3	2	2	3	5	1	4	1	0	1	0	-1	-1	-1	0	1	0	0	1	0	-1	70	7	0	743	1
47	1	1	24	1	1	1	1	3	3	2	2	3	5	1	4	1	-1	-1	-1	0	0	1	0	0	1	1	0	0	1	50	7	1	743	0
47	1	1	24	1	1	1	1	3	3	2	2	3	5	1	4	1	-1	-1	-1	0	1	0	1	0	0	1	0	0	-1	30	8	1	744	1
47	1	1	24	1	1	1	1	3	3	2	2	3	5	1	4	1	0	1	0	-1	-1	-1	0	0	1	-1	-1	-1	1	50	8	0	744	0
47	1	1	24	1	1	1	1	3	3	2	2	3	5	1	4	1	-1	-1	-1	-1	-1	-1	0	0	1	0	1	0	-1	70	9	0	745	1
47	1	1	24	1	1	1	1	3	3	2	2	3	5	1	4	1	0	1	0	0	1	0	0	1	0	0	0	1	1	10	9	1	745	0
47	1	1	24	1	1	1	1	3	3	2	2	3	5	1	4	1	0	0	1	1	0	0	1	0	0	0	1	0	1	10	10	0	746	1
47	1	1	24	1	1	1	1	3	3	2	2	3	5	1	4	1	-1	-1	-1	0	0	1	0	1	0	0	0	1	-1	70	10	1	746	0
47	1	1	24	1	1	1	1	3	3	2	2	3	5	1	4	1	0	0	1	0	0	1	1	0	0	-1	-1	-1	-1	10	11	0	747	1
47	1	1	24	1	1	1	1	3	3	2	2	3	5	1	4	1	-1	-1	-1	1	0	0	0	1	0	0	1	0	1	30	11	1	747	0
47	1	1	24	1	1	1	1	3	3	2	2	3	5	1	4	1	1	0	0	0	1	0	-1	-1	-1	0	0	1	1	70	12	0	748	1
47	1	1	24	1	1	1	1	3	3	2	2	3	5	1	4	1	0	1	0	0	0	1	0	1	0	1	0	0	-1	30	12	1	748	0
47	1	1	24	1	1	1	1	3	3	2	2	3	5	1	4	1	1	0	0	-1	-1	-1	0	0	1	-1	-1	-1	-1	30	13	1	749	1
47	1	1	24	1	1	1	1	3	3	2	2	3	5	1	4	1	0	1	0	0	0	1	-1	-1	-1	0	1	0	1	70	13	0	749	0
47	1	1	24	1	1	1	1	3	3	2	2	3	5	1	4	1	0	0	1	0	1	0	0	0	1	0	0	1	-1	50	14	1	750	1
47	1	1	24	1	1	1	1	3	3	2	2	3	5	1	4	1	1	0	0	-1	-1	-1	-1	-1	-1	1	0	0	1	10	14	0	750	0
47	1	1	24	1	1	1	1	3	3	2	2	3	5	1	4	1	-1	-1	-1	1	0	0	1	0	0	-1	-1	-1	-1	50	15	0	751	1
47	1	1	24	1	1	1	1	3	3	2	2	3	5	1	4	1	0	0	1	0	0	1	0	0	1	0	1	0	1	30	15	1	751	0
47	1	1	24	1	1	1	1	3	3	2	2	3	5	1	4	1	1	0	0	0	0	1	0	1	0	0	1	0	-1	50	16	1	752	1
47	1	1	24	1	1	1	1	3	3	2	2	3	5	1	4	1	0	1	0	0	1	0	0	0	1	1	0	0	1	70	16	0	752	0
48	1	1	55	1	2	1	2	4	2	1	1	1	4	1	4	1	0	0	1	-1	-1	-1	-1	-1	-1	-1	-1	-1	1	30	1	1	753	1
48	1	1	55	1	2	1	2	4	2	1	1	1	4	1	4	1	1	0	0	1	0	0	0	0	1	0	0	1	-1	10	1	0	753	0
48	1	1	55	1	2	1	2	4	2	1	1	1	4	1	4	1	0	0	1	-1	-1	-1	-1	-1	-1	1	0	0	-1	10	2	0	754	1
48	1	1	55	1	2	1	2	4	2	1	1	1	4	1	4	1	1	0	0	0	0	1	1	0	0	-1	-1	-1	1	30	2	1	754	0
48	1	1	55	1	2	1	2	4	2	1	1	1	4	1	4	1	0	1	0	1	0	0	-1	-1	-1	0	0	1	-1	30	3	0	755	1
48	1	1	55	1	2	1	2	4	2	1	1	1	4	1	4	1	-1	-1	-1	0	1	0	0	1	0	0	1	0	1	10	3	1	755	0
48	1	1	55	1	2	1	2	4	2	1	1	1	4	1	4	1	0	1	0	0	1	0	-1	-1	-1	0	1	0	-1	50	4	0	756	1
48	1	1	55	1	2	1	2	4	2	1	1	1	4	1	4	1	0	0	1	1	0	0	0	1	0	0	0	1	1	70	4	1	756	0
48	1	1	55	1	2	1	2	4	2	1	1	1	4	1	4	1	-1	-1	-1	1	0	0	-1	-1	-1	-1	-1	-1	-1	10	5	0	757	1
48	1	1	55	1	2	1	2	4	2	1	1	1	4	1	4	1	1	0	0	-1	-1	-1	1	0	0	1	0	0	1	50	5	1	757	0
48	1	1	55	1	2	1	2	4	2	1	1	1	4	1	4	1	-1	-1	-1	-1	-1	-1	1	0	0	0	0	1	1	10	6	1	758	1
48	1	1	55	1	2	1	2	4	2	1	1	1	4	1	4	1	1	0	0	1	0	0	0	1	0	1	0	0	-1	70	6	0	758	0
48	1	1	55	1	2	1	2	4	2	1	1	1	4	1	4	1	0	1	0	-1	-1	-1	0	1	0	0	1	0	-1	70	7	0	759	1
48	1	1	55	1	2	1	2	4	2	1	1	1	4	1	4	1	-1	-1	-1	0	0	1	0	0	1	1	0	0	1	50	7	1	759	0
48	1	1	55	1	2	1	2	4	2	1	1	1	4	1	4	1	-1	-1	-1	0	1	0	1	0	0	1	0	0	-1	30	8	0	760	1
48	1	1	55	1	2	1	2	4	2	1	1	1	4	1	4	1	0	1	0	-1	-1	-1	0	0	1	-1	-1	-1	1	50	8	1	760	0
48	1	1	55	1	2	1	2	4	2	1	1	1	4	1	4	1	-1	-1	-1	-1	-1	-1	0	0	1	0	1	0	-1	70	9	0	761	1
48	1	1	55	1	2	1	2	4	2	1	1	1	4	1	4	1	0	1	0	0	1	0	0	1	0	0	0	1	1	10	9	1	761	0
48	1	1	55	1	2	1	2	4	2	1	1	1	4	1	4	1	0	0	1	1	0	0	1	0	0	0	1	0	1	10	10	1	762	1
48	1	1	55	1	2	1	2	4	2	1	1	1	4	1	4	1	-1	-1	-1	0	0	1	0	1	0	0	0	1	-1	70	10	0	762	0
48	1	1	55	1	2	1	2	4	2	1	1	1	4	1	4	1	0	0	1	0	0	1	1	0	0	-1	-1	-1	-1	10	11	0	763	1
48	1	1	55	1	2	1	2	4	2	1	1	1	4	1	4	1	-1	-1	-1	1	0	0	0	1	0	0	1	0	1	30	11	1	763	0
48	1	1	55	1	2	1	2	4	2	1	1	1	4	1	4	1	1	0	0	0	1	0	-1	-1	-1	0	0	1	1	70	12	1	764	1
48	1	1	55	1	2	1	2	4	2	1	1	1	4	1	4	1	0	1	0	0	0	1	0	1	0	1	0	0	-1	30	12	0	764	0
48	1	1	55	1	2	1	2	4	2	1	1	1	4	1	4	1	1	0	0	-1	-1	-1	0	0	1	-1	-1	-1	-1	30	13	0	765	1
48	1	1	55	1	2	1	2	4	2	1	1	1	4	1	4	1	0	1	0	0	0	1	-1	-1	-1	0	1	0	1	70	13	1	765	0
48	1	1	55	1	2	1	2	4	2	1	1	1	4	1	4	1	0	0	1	0	1	0	0	0	1	0	0	1	-1	50	14	0	766	1
48	1	1	55	1	2	1	2	4	2	1	1	1	4	1	4	1	1	0	0	-1	-1	-1	-1	-1	-1	1	0	0	1	10	14	1	766	0
48	1	1	55	1	2	1	2	4	2	1	1	1	4	1	4	1	-1	-1	-1	1	0	0	1	0	0	-1	-1	-1	-1	50	15	0	767	1
48	1	1	55	1	2	1	2	4	2	1	1	1	4	1	4	1	0	0	1	0	0	1	0	0	1	0	1	0	1	30	15	1	767	0
48	1	1	55	1	2	1	2	4	2	1	1	1	4	1	4	1	1	0	0	0	0	1	0	1	0	0	1	0	-1	50	16	0	768	1
48	1	1	55	1	2	1	2	4	2	1	1	1	4	1	4	1	0	1	0	0	1	0	0	0	1	1	0	0	1	70	16	1	768	0
49	1	1	29	1	1	2	1	4	3	1	1	10	6	1	4	1	0	0	1	-1	-1	-1	-1	-1	-1	-1	-1	-1	1	30	1	0	769	1
49	1	1	29	1	1	2	1	4	3	1	1	10	6	1	4	1	1	0	0	1	0	0	0	0	1	0	0	1	-1	10	1	1	769	0
49	1	1	29	1	1	2	1	4	3	1	1	10	6	1	4	1	0	0	1	-1	-1	-1	-1	-1	-1	1	0	0	-1	10	2	0	770	1
49	1	1	29	1	1	2	1	4	3	1	1	10	6	1	4	1	1	0	0	0	0	1	1	0	0	-1	-1	-1	1	30	2	1	770	0
49	1	1	29	1	1	2	1	4	3	1	1	10	6	1	4	1	0	1	0	1	0	0	-1	-1	-1	0	0	1	-1	30	3	0	771	1
49	1	1	29	1	1	2	1	4	3	1	1	10	6	1	4	1	-1	-1	-1	0	1	0	0	1	0	0	1	0	1	10	3	1	771	0
49	1	1	29	1	1	2	1	4	3	1	1	10	6	1	4	1	0	1	0	0	1	0	-1	-1	-1	0	1	0	-1	50	4	0	772	1
49	1	1	29	1	1	2	1	4	3	1	1	10	6	1	4	1	0	0	1	1	0	0	0	1	0	0	0	1	1	70	4	1	772	0
49	1	1	29	1	1	2	1	4	3	1	1	10	6	1	4	1	-1	-1	-1	1	0	0	-1	-1	-1	-1	-1	-1	-1	10	5	1	773	1
49	1	1	29	1	1	2	1	4	3	1	1	10	6	1	4	1	1	0	0	-1	-1	-1	1	0	0	1	0	0	1	50	5	0	773	0
49	1	1	29	1	1	2	1	4	3	1	1	10	6	1	4	1	-1	-1	-1	-1	-1	-1	1	0	0	0	0	1	1	10	6	0	774	1
49	1	1	29	1	1	2	1	4	3	1	1	10	6	1	4	1	1	0	0	1	0	0	0	1	0	1	0	0	-1	70	6	1	774	0
49	1	1	29	1	1	2	1	4	3	1	1	10	6	1	4	1	0	1	0	-1	-1	-1	0	1	0	0	1	0	-1	70	7	1	775	1
49	1	1	29	1	1	2	1	4	3	1	1	10	6	1	4	1	-1	-1	-1	0	0	1	0	0	1	1	0	0	1	50	7	0	775	0
49	1	1	29	1	1	2	1	4	3	1	1	10	6	1	4	1	-1	-1	-1	0	1	0	1	0	0	1	0	0	-1	30	8	0	776	1
49	1	1	29	1	1	2	1	4	3	1	1	10	6	1	4	1	0	1	0	-1	-1	-1	0	0	1	-1	-1	-1	1	50	8	1	776	0
49	1	1	29	1	1	2	1	4	3	1	1	10	6	1	4	1	-1	-1	-1	-1	-1	-1	0	0	1	0	1	0	-1	70	9	0	777	1
49	1	1	29	1	1	2	1	4	3	1	1	10	6	1	4	1	0	1	0	0	1	0	0	1	0	0	0	1	1	10	9	1	777	0
49	1	1	29	1	1	2	1	4	3	1	1	10	6	1	4	1	0	0	1	1	0	0	1	0	0	0	1	0	1	10	10	1	778	1
49	1	1	29	1	1	2	1	4	3	1	1	10	6	1	4	1	-1	-1	-1	0	0	1	0	1	0	0	0	1	-1	70	10	0	778	0
49	1	1	29	1	1	2	1	4	3	1	1	10	6	1	4	1	0	0	1	0	0	1	1	0	0	-1	-1	-1	-1	10	11	0	779	1
49	1	1	29	1	1	2	1	4	3	1	1	10	6	1	4	1	-1	-1	-1	1	0	0	0	1	0	0	1	0	1	30	11	1	779	0
49	1	1	29	1	1	2	1	4	3	1	1	10	6	1	4	1	1	0	0	0	1	0	-1	-1	-1	0	0	1	1	70	12	1	780	1
49	1	1	29	1	1	2	1	4	3	1	1	10	6	1	4	1	0	1	0	0	0	1	0	1	0	1	0	0	-1	30	12	0	780	0
49	1	1	29	1	1	2	1	4	3	1	1	10	6	1	4	1	1	0	0	-1	-1	-1	0	0	1	-1	-1	-1	-1	30	13	1	781	1
49	1	1	29	1	1	2	1	4	3	1	1	10	6	1	4	1	0	1	0	0	0	1	-1	-1	-1	0	1	0	1	70	13	0	781	0
49	1	1	29	1	1	2	1	4	3	1	1	10	6	1	4	1	0	0	1	0	1	0	0	0	1	0	0	1	-1	50	14	1	782	1
49	1	1	29	1	1	2	1	4	3	1	1	10	6	1	4	1	1	0	0	-1	-1	-1	-1	-1	-1	1	0	0	1	10	14	0	782	0
49	1	1	29	1	1	2	1	4	3	1	1	10	6	1	4	1	-1	-1	-1	1	0	0	1	0	0	-1	-1	-1	-1	50	15	1	783	1
49	1	1	29	1	1	2	1	4	3	1	1	10	6	1	4	1	0	0	1	0	0	1	0	0	1	0	1	0	1	30	15	0	783	0
49	1	1	29	1	1	2	1	4	3	1	1	10	6	1	4	1	1	0	0	0	0	1	0	1	0	0	1	0	-1	50	16	0	784	1
49	1	1	29	1	1	2	1	4	3	1	1	10	6	1	4	1	0	1	0	0	1	0	0	0	1	1	0	0	1	70	16	1	784	0
50	1	2	40	1	2	1	4	3	2	2	2	2	0.5	1	3	1	0	0	1	-1	-1	-1	-1	-1	-1	-1	-1	-1	1	30	1	0	785	1
50	1	2	40	1	2	1	4	3	2	2	2	2	0.5	1	3	1	1	0	0	1	0	0	0	0	1	0	0	1	-1	10	1	1	785	0
50	1	2	40	1	2	1	4	3	2	2	2	2	0.5	1	3	1	0	0	1	-1	-1	-1	-1	-1	-1	1	0	0	-1	10	2	0	786	1
50	1	2	40	1	2	1	4	3	2	2	2	2	0.5	1	3	1	1	0	0	0	0	1	1	0	0	-1	-1	-1	1	30	2	1	786	0
50	1	2	40	1	2	1	4	3	2	2	2	2	0.5	1	3	1	0	1	0	1	0	0	-1	-1	-1	0	0	1	-1	30	3	1	787	1
50	1	2	40	1	2	1	4	3	2	2	2	2	0.5	1	3	1	-1	-1	-1	0	1	0	0	1	0	0	1	0	1	10	3	0	787	0
50	1	2	40	1	2	1	4	3	2	2	2	2	0.5	1	3	1	0	1	0	0	1	0	-1	-1	-1	0	1	0	-1	50	4	0	788	1
50	1	2	40	1	2	1	4	3	2	2	2	2	0.5	1	3	1	0	0	1	1	0	0	0	1	0	0	0	1	1	70	4	1	788	0
50	1	2	40	1	2	1	4	3	2	2	2	2	0.5	1	3	1	-1	-1	-1	1	0	0	-1	-1	-1	-1	-1	-1	-1	10	5	0	789	1
50	1	2	40	1	2	1	4	3	2	2	2	2	0.5	1	3	1	1	0	0	-1	-1	-1	1	0	0	1	0	0	1	50	5	1	789	0
50	1	2	40	1	2	1	4	3	2	2	2	2	0.5	1	3	1	-1	-1	-1	-1	-1	-1	1	0	0	0	0	1	1	10	6	0	790	1
50	1	2	40	1	2	1	4	3	2	2	2	2	0.5	1	3	1	1	0	0	1	0	0	0	1	0	1	0	0	-1	70	6	1	790	0
50	1	2	40	1	2	1	4	3	2	2	2	2	0.5	1	3	1	0	1	0	-1	-1	-1	0	1	0	0	1	0	-1	70	7	0	791	1
50	1	2	40	1	2	1	4	3	2	2	2	2	0.5	1	3	1	-1	-1	-1	0	0	1	0	0	1	1	0	0	1	50	7	1	791	0
50	1	2	40	1	2	1	4	3	2	2	2	2	0.5	1	3	1	-1	-1	-1	0	1	0	1	0	0	1	0	0	-1	30	8	0	792	1
50	1	2	40	1	2	1	4	3	2	2	2	2	0.5	1	3	1	0	1	0	-1	-1	-1	0	0	1	-1	-1	-1	1	50	8	1	792	0
50	1	2	40	1	2	1	4	3	2	2	2	2	0.5	1	3	1	-1	-1	-1	-1	-1	-1	0	0	1	0	1	0	-1	70	9	0	793	1
50	1	2	40	1	2	1	4	3	2	2	2	2	0.5	1	3	1	0	1	0	0	1	0	0	1	0	0	0	1	1	10	9	1	793	0
50	1	2	40	1	2	1	4	3	2	2	2	2	0.5	1	3	1	0	0	1	1	0	0	1	0	0	0	1	0	1	10	10	1	794	1
50	1	2	40	1	2	1	4	3	2	2	2	2	0.5	1	3	1	-1	-1	-1	0	0	1	0	1	0	0	0	1	-1	70	10	0	794	0
50	1	2	40	1	2	1	4	3	2	2	2	2	0.5	1	3	1	0	0	1	0	0	1	1	0	0	-1	-1	-1	-1	10	11	0	795	1
50	1	2	40	1	2	1	4	3	2	2	2	2	0.5	1	3	1	-1	-1	-1	1	0	0	0	1	0	0	1	0	1	30	11	1	795	0
50	1	2	40	1	2	1	4	3	2	2	2	2	0.5	1	3	1	1	0	0	0	1	0	-1	-1	-1	0	0	1	1	70	12	0	796	1
50	1	2	40	1	2	1	4	3	2	2	2	2	0.5	1	3	1	0	1	0	0	0	1	0	1	0	1	0	0	-1	30	12	1	796	0
50	1	2	40	1	2	1	4	3	2	2	2	2	0.5	1	3	1	1	0	0	-1	-1	-1	0	0	1	-1	-1	-1	-1	30	13	0	797	1
50	1	2	40	1	2	1	4	3	2	2	2	2	0.5	1	3	1	0	1	0	0	0	1	-1	-1	-1	0	1	0	1	70	13	1	797	0
50	1	2	40	1	2	1	4	3	2	2	2	2	0.5	1	3	1	0	0	1	0	1	0	0	0	1	0	0	1	-1	50	14	1	798	1
50	1	2	40	1	2	1	4	3	2	2	2	2	0.5	1	3	1	1	0	0	-1	-1	-1	-1	-1	-1	1	0	0	1	10	14	0	798	0
50	1	2	40	1	2	1	4	3	2	2	2	2	0.5	1	3	1	-1	-1	-1	1	0	0	1	0	0	-1	-1	-1	-1	50	15	0	799	1
50	1	2	40	1	2	1	4	3	2	2	2	2	0.5	1	3	1	0	0	1	0	0	1	0	0	1	0	1	0	1	30	15	1	799	0
50	1	2	40	1	2	1	4	3	2	2	2	2	0.5	1	3	1	1	0	0	0	0	1	0	1	0	0	1	0	-1	50	16	1	800	1
50	1	2	40	1	2	1	4	3	2	2	2	2	0.5	1	3	1	0	1	0	0	1	0	0	0	1	1	0	0	1	70	16	0	800	0
51	1	1	22	1	1	2	1	4	4	2	2	5	1	1	3	1	0	0	1	-1	-1	-1	-1	-1	-1	-1	-1	-1	1	30	1	1	801	1
51	1	1	22	1	1	2	1	4	4	2	2	5	1	1	3	1	1	0	0	1	0	0	0	0	1	0	0	1	-1	10	1	0	801	0
51	1	1	22	1	1	2	1	4	4	2	2	5	1	1	3	1	0	0	1	-1	-1	-1	-1	-1	-1	1	0	0	-1	10	2	0	802	1
51	1	1	22	1	1	2	1	4	4	2	2	5	1	1	3	1	1	0	0	0	0	1	1	0	0	-1	-1	-1	1	30	2	1	802	0
51	1	1	22	1	1	2	1	4	4	2	2	5	1	1	3	1	0	1	0	1	0	0	-1	-1	-1	0	0	1	-1	30	3	0	803	1
51	1	1	22	1	1	2	1	4	4	2	2	5	1	1	3	1	-1	-1	-1	0	1	0	0	1	0	0	1	0	1	10	3	1	803	0
51	1	1	22	1	1	2	1	4	4	2	2	5	1	1	3	1	0	1	0	0	1	0	-1	-1	-1	0	1	0	-1	50	4	0	804	1
51	1	1	22	1	1	2	1	4	4	2	2	5	1	1	3	1	0	0	1	1	0	0	0	1	0	0	0	1	1	70	4	1	804	0
51	1	1	22	1	1	2	1	4	4	2	2	5	1	1	3	1	-1	-1	-1	1	0	0	-1	-1	-1	-1	-1	-1	-1	10	5	0	805	1
51	1	1	22	1	1	2	1	4	4	2	2	5	1	1	3	1	1	0	0	-1	-1	-1	1	0	0	1	0	0	1	50	5	1	805	0
51	1	1	22	1	1	2	1	4	4	2	2	5	1	1	3	1	-1	-1	-1	-1	-1	-1	1	0	0	0	0	1	1	10	6	0	806	1
51	1	1	22	1	1	2	1	4	4	2	2	5	1	1	3	1	1	0	0	1	0	0	0	1	0	1	0	0	-1	70	6	1	806	0
51	1	1	22	1	1	2	1	4	4	2	2	5	1	1	3	1	0	1	0	-1	-1	-1	0	1	0	0	1	0	-1	70	7	1	807	1
51	1	1	22	1	1	2	1	4	4	2	2	5	1	1	3	1	-1	-1	-1	0	0	1	0	0	1	1	0	0	1	50	7	0	807	0
51	1	1	22	1	1	2	1	4	4	2	2	5	1	1	3	1	-1	-1	-1	0	1	0	1	0	0	1	0	0	-1	30	8	1	808	1
51	1	1	22	1	1	2	1	4	4	2	2	5	1	1	3	1	0	1	0	-1	-1	-1	0	0	1	-1	-1	-1	1	50	8	0	808	0
51	1	1	22	1	1	2	1	4	4	2	2	5	1	1	3	1	-1	-1	-1	-1	-1	-1	0	0	1	0	1	0	-1	70	9	1	809	1
51	1	1	22	1	1	2	1	4	4	2	2	5	1	1	3	1	0	1	0	0	1	0	0	1	0	0	0	1	1	10	9	0	809	0
51	1	1	22	1	1	2	1	4	4	2	2	5	1	1	3	1	0	0	1	1	0	0	1	0	0	0	1	0	1	10	10	1	810	1
51	1	1	22	1	1	2	1	4	4	2	2	5	1	1	3	1	-1	-1	-1	0	0	1	0	1	0	0	0	1	-1	70	10	0	810	0
51	1	1	22	1	1	2	1	4	4	2	2	5	1	1	3	1	0	0	1	0	0	1	1	0	0	-1	-1	-1	-1	10	11	0	811	1
51	1	1	22	1	1	2	1	4	4	2	2	5	1	1	3	1	-1	-1	-1	1	0	0	0	1	0	0	1	0	1	30	11	1	811	0
51	1	1	22	1	1	2	1	4	4	2	2	5	1	1	3	1	1	0	0	0	1	0	-1	-1	-1	0	0	1	1	70	12	0	812	1
51	1	1	22	1	1	2	1	4	4	2	2	5	1	1	3	1	0	1	0	0	0	1	0	1	0	1	0	0	-1	30	12	1	812	0
51	1	1	22	1	1	2	1	4	4	2	2	5	1	1	3	1	1	0	0	-1	-1	-1	0	0	1	-1	-1	-1	-1	30	13	0	813	1
51	1	1	22	1	1	2	1	4	4	2	2	5	1	1	3	1	0	1	0	0	0	1	-1	-1	-1	0	1	0	1	70	13	1	813	0
51	1	1	22	1	1	2	1	4	4	2	2	5	1	1	3	1	0	0	1	0	1	0	0	0	1	0	0	1	-1	50	14	0	814	1
51	1	1	22	1	1	2	1	4	4	2	2	5	1	1	3	1	1	0	0	-1	-1	-1	-1	-1	-1	1	0	0	1	10	14	1	814	0
51	1	1	22	1	1	2	1	4	4	2	2	5	1	1	3	1	-1	-1	-1	1	0	0	1	0	0	-1	-1	-1	-1	50	15	0	815	1
51	1	1	22	1	1	2	1	4	4	2	2	5	1	1	3	1	0	0	1	0	0	1	0	0	1	0	1	0	1	30	15	1	815	0
51	1	1	22	1	1	2	1	4	4	2	2	5	1	1	3	1	1	0	0	0	0	1	0	1	0	0	1	0	-1	50	16	0	816	1
51	1	1	22	1	1	2	1	4	4	2	2	5	1	1	3	1	0	1	0	0	1	0	0	0	1	1	0	0	1	70	16	1	816	0
52	1	2	49	1	2	3	1	3	1	2	1	10	20	1	4	1	0	0	1	-1	-1	-1	-1	-1	-1	-1	-1	-1	1	30	1	0	817	1
52	1	2	49	1	2	3	1	3	1	2	1	10	20	1	4	1	1	0	0	1	0	0	0	0	1	0	0	1	-1	10	1	1	817	0
52	1	2	49	1	2	3	1	3	1	2	1	10	20	1	4	1	0	0	1	-1	-1	-1	-1	-1	-1	1	0	0	-1	10	2	0	818	1
52	1	2	49	1	2	3	1	3	1	2	1	10	20	1	4	1	1	0	0	0	0	1	1	0	0	-1	-1	-1	1	30	2	1	818	0
52	1	2	49	1	2	3	1	3	1	2	1	10	20	1	4	1	0	1	0	1	0	0	-1	-1	-1	0	0	1	-1	30	3	0	819	1
52	1	2	49	1	2	3	1	3	1	2	1	10	20	1	4	1	-1	-1	-1	0	1	0	0	1	0	0	1	0	1	10	3	1	819	0
52	1	2	49	1	2	3	1	3	1	2	1	10	20	1	4	1	0	1	0	0	1	0	-1	-1	-1	0	1	0	-1	50	4	1	820	1
52	1	2	49	1	2	3	1	3	1	2	1	10	20	1	4	1	0	0	1	1	0	0	0	1	0	0	0	1	1	70	4	0	820	0
52	1	2	49	1	2	3	1	3	1	2	1	10	20	1	4	1	-1	-1	-1	1	0	0	-1	-1	-1	-1	-1	-1	-1	10	5	0	821	1
52	1	2	49	1	2	3	1	3	1	2	1	10	20	1	4	1	1	0	0	-1	-1	-1	1	0	0	1	0	0	1	50	5	1	821	0
52	1	2	49	1	2	3	1	3	1	2	1	10	20	1	4	1	-1	-1	-1	-1	-1	-1	1	0	0	0	0	1	1	10	6	0	822	1
52	1	2	49	1	2	3	1	3	1	2	1	10	20	1	4	1	1	0	0	1	0	0	0	1	0	1	0	0	-1	70	6	1	822	0
52	1	2	49	1	2	3	1	3	1	2	1	10	20	1	4	1	0	1	0	-1	-1	-1	0	1	0	0	1	0	-1	70	7	0	823	1
52	1	2	49	1	2	3	1	3	1	2	1	10	20	1	4	1	-1	-1	-1	0	0	1	0	0	1	1	0	0	1	50	7	1	823	0
52	1	2	49	1	2	3	1	3	1	2	1	10	20	1	4	1	-1	-1	-1	0	1	0	1	0	0	1	0	0	-1	30	8	1	824	1
52	1	2	49	1	2	3	1	3	1	2	1	10	20	1	4	1	0	1	0	-1	-1	-1	0	0	1	-1	-1	-1	1	50	8	0	824	0
52	1	2	49	1	2	3	1	3	1	2	1	10	20	1	4	1	-1	-1	-1	-1	-1	-1	0	0	1	0	1	0	-1	70	9	1	825	1
52	1	2	49	1	2	3	1	3	1	2	1	10	20	1	4	1	0	1	0	0	1	0	0	1	0	0	0	1	1	10	9	0	825	0
52	1	2	49	1	2	3	1	3	1	2	1	10	20	1	4	1	0	0	1	1	0	0	1	0	0	0	1	0	1	10	10	1	826	1
52	1	2	49	1	2	3	1	3	1	2	1	10	20	1	4	1	-1	-1	-1	0	0	1	0	1	0	0	0	1	-1	70	10	0	826	0
52	1	2	49	1	2	3	1	3	1	2	1	10	20	1	4	1	0	0	1	0	0	1	1	0	0	-1	-1	-1	-1	10	11	0	827	1
52	1	2	49	1	2	3	1	3	1	2	1	10	20	1	4	1	-1	-1	-1	1	0	0	0	1	0	0	1	0	1	30	11	1	827	0
52	1	2	49	1	2	3	1	3	1	2	1	10	20	1	4	1	1	0	0	0	1	0	-1	-1	-1	0	0	1	1	70	12	0	828	1
52	1	2	49	1	2	3	1	3	1	2	1	10	20	1	4	1	0	1	0	0	0	1	0	1	0	1	0	0	-1	30	12	1	828	0
52	1	2	49	1	2	3	1	3	1	2	1	10	20	1	4	1	1	0	0	-1	-1	-1	0	0	1	-1	-1	-1	-1	30	13	0	829	1
52	1	2	49	1	2	3	1	3	1	2	1	10	20	1	4	1	0	1	0	0	0	1	-1	-1	-1	0	1	0	1	70	13	1	829	0
52	1	2	49	1	2	3	1	3	1	2	1	10	20	1	4	1	0	0	1	0	1	0	0	0	1	0	0	1	-1	50	14	0	830	1
52	1	2	49	1	2	3	1	3	1	2	1	10	20	1	4	1	1	0	0	-1	-1	-1	-1	-1	-1	1	0	0	1	10	14	1	830	0
52	1	2	49	1	2	3	1	3	1	2	1	10	20	1	4	1	-1	-1	-1	1	0	0	1	0	0	-1	-1	-1	-1	50	15	0	831	1
52	1	2	49	1	2	3	1	3	1	2	1	10	20	1	4	1	0	0	1	0	0	1	0	0	1	0	1	0	1	30	15	1	831	0
52	1	2	49	1	2	3	1	3	1	2	1	10	20	1	4	1	1	0	0	0	0	1	0	1	0	0	1	0	-1	50	16	0	832	1
52	1	2	49	1	2	3	1	3	1	2	1	10	20	1	4	1	0	1	0	0	1	0	0	0	1	1	0	0	1	70	16	1	832	0
53	1	1	43	1	2	4	1	4	4	2	4	3	4	1	3	1	0	0	1	-1	-1	-1	-1	-1	-1	-1	-1	-1	1	30	1	0	833	1
53	1	1	43	1	2	4	1	4	4	2	4	3	4	1	3	1	1	0	0	1	0	0	0	0	1	0	0	1	-1	10	1	1	833	0
53	1	1	43	1	2	4	1	4	4	2	4	3	4	1	3	1	0	0	1	-1	-1	-1	-1	-1	-1	1	0	0	-1	10	2	1	834	1
53	1	1	43	1	2	4	1	4	4	2	4	3	4	1	3	1	1	0	0	0	0	1	1	0	0	-1	-1	-1	1	30	2	0	834	0
53	1	1	43	1	2	4	1	4	4	2	4	3	4	1	3	1	0	1	0	1	0	0	-1	-1	-1	0	0	1	-1	30	3	1	835	1
53	1	1	43	1	2	4	1	4	4	2	4	3	4	1	3	1	-1	-1	-1	0	1	0	0	1	0	0	1	0	1	10	3	0	835	0
53	1	1	43	1	2	4	1	4	4	2	4	3	4	1	3	1	0	1	0	0	1	0	-1	-1	-1	0	1	0	-1	50	4	1	836	1
53	1	1	43	1	2	4	1	4	4	2	4	3	4	1	3	1	0	0	1	1	0	0	0	1	0	0	0	1	1	70	4	0	836	0
53	1	1	43	1	2	4	1	4	4	2	4	3	4	1	3	1	-1	-1	-1	1	0	0	-1	-1	-1	-1	-1	-1	-1	10	5	1	837	1
53	1	1	43	1	2	4	1	4	4	2	4	3	4	1	3	1	1	0	0	-1	-1	-1	1	0	0	1	0	0	1	50	5	0	837	0
53	1	1	43	1	2	4	1	4	4	2	4	3	4	1	3	1	-1	-1	-1	-1	-1	-1	1	0	0	0	0	1	1	10	6	1	838	1
53	1	1	43	1	2	4	1	4	4	2	4	3	4	1	3	1	1	0	0	1	0	0	0	1	0	1	0	0	-1	70	6	0	838	0
53	1	1	43	1	2	4	1	4	4	2	4	3	4	1	3	1	0	1	0	-1	-1	-1	0	1	0	0	1	0	-1	70	7	0	839	1
53	1	1	43	1	2	4	1	4	4	2	4	3	4	1	3	1	-1	-1	-1	0	0	1	0	0	1	1	0	0	1	50	7	1	839	0
53	1	1	43	1	2	4	1	4	4	2	4	3	4	1	3	1	-1	-1	-1	0	1	0	1	0	0	1	0	0	-1	30	8	1	840	1
53	1	1	43	1	2	4	1	4	4	2	4	3	4	1	3	1	0	1	0	-1	-1	-1	0	0	1	-1	-1	-1	1	50	8	0	840	0
53	1	1	43	1	2	4	1	4	4	2	4	3	4	1	3	1	-1	-1	-1	-1	-1	-1	0	0	1	0	1	0	-1	70	9	0	841	1
53	1	1	43	1	2	4	1	4	4	2	4	3	4	1	3	1	0	1	0	0	1	0	0	1	0	0	0	1	1	10	9	1	841	0
53	1	1	43	1	2	4	1	4	4	2	4	3	4	1	3	1	0	0	1	1	0	0	1	0	0	0	1	0	1	10	10	1	842	1
53	1	1	43	1	2	4	1	4	4	2	4	3	4	1	3	1	-1	-1	-1	0	0	1	0	1	0	0	0	1	-1	70	10	0	842	0
53	1	1	43	1	2	4	1	4	4	2	4	3	4	1	3	1	0	0	1	0	0	1	1	0	0	-1	-1	-1	-1	10	11	0	843	1
53	1	1	43	1	2	4	1	4	4	2	4	3	4	1	3	1	-1	-1	-1	1	0	0	0	1	0	0	1	0	1	30	11	1	843	0
53	1	1	43	1	2	4	1	4	4	2	4	3	4	1	3	1	1	0	0	0	1	0	-1	-1	-1	0	0	1	1	70	12	0	844	1
53	1	1	43	1	2	4	1	4	4	2	4	3	4	1	3	1	0	1	0	0	0	1	0	1	0	1	0	0	-1	30	12	1	844	0
53	1	1	43	1	2	4	1	4	4	2	4	3	4	1	3	1	1	0	0	-1	-1	-1	0	0	1	-1	-1	-1	-1	30	13	1	845	1
53	1	1	43	1	2	4	1	4	4	2	4	3	4	1	3	1	0	1	0	0	0	1	-1	-1	-1	0	1	0	1	70	13	0	845	0
53	1	1	43	1	2	4	1	4	4	2	4	3	4	1	3	1	0	0	1	0	1	0	0	0	1	0	0	1	-1	50	14	0	846	1
53	1	1	43	1	2	4	1	4	4	2	4	3	4	1	3	1	1	0	0	-1	-1	-1	-1	-1	-1	1	0	0	1	10	14	1	846	0
53	1	1	43	1	2	4	1	4	4	2	4	3	4	1	3	1	-1	-1	-1	1	0	0	1	0	0	-1	-1	-1	-1	50	15	0	847	1
53	1	1	43	1	2	4	1	4	4	2	4	3	4	1	3	1	0	0	1	0	0	1	0	0	1	0	1	0	1	30	15	1	847	0
53	1	1	43	1	2	4	1	4	4	2	4	3	4	1	3	1	1	0	0	0	0	1	0	1	0	0	1	0	-1	50	16	1	848	1
53	1	1	43	1	2	4	1	4	4	2	4	3	4	1	3	1	0	1	0	0	1	0	0	0	1	1	0	0	1	70	16	0	848	0
54	1	2	48	1	2	1	1	4	3	3	1	4	5	1	3	1	0	0	1	-1	-1	-1	-1	-1	-1	-1	-1	-1	1	30	1	1	849	1
54	1	2	48	1	2	1	1	4	3	3	1	4	5	1	3	1	1	0	0	1	0	0	0	0	1	0	0	1	-1	10	1	0	849	0
54	1	2	48	1	2	1	1	4	3	3	1	4	5	1	3	1	0	0	1	-1	-1	-1	-1	-1	-1	1	0	0	-1	10	2	0	850	1
54	1	2	48	1	2	1	1	4	3	3	1	4	5	1	3	1	1	0	0	0	0	1	1	0	0	-1	-1	-1	1	30	2	1	850	0
54	1	2	48	1	2	1	1	4	3	3	1	4	5	1	3	1	0	1	0	1	0	0	-1	-1	-1	0	0	1	-1	30	3	0	851	1
54	1	2	48	1	2	1	1	4	3	3	1	4	5	1	3	1	-1	-1	-1	0	1	0	0	1	0	0	1	0	1	10	3	1	851	0
54	1	2	48	1	2	1	1	4	3	3	1	4	5	1	3	1	0	1	0	0	1	0	-1	-1	-1	0	1	0	-1	50	4	0	852	1
54	1	2	48	1	2	1	1	4	3	3	1	4	5	1	3	1	0	0	1	1	0	0	0	1	0	0	0	1	1	70	4	1	852	0
54	1	2	48	1	2	1	1	4	3	3	1	4	5	1	3	1	-1	-1	-1	1	0	0	-1	-1	-1	-1	-1	-1	-1	10	5	0	853	1
54	1	2	48	1	2	1	1	4	3	3	1	4	5	1	3	1	1	0	0	-1	-1	-1	1	0	0	1	0	0	1	50	5	1	853	0
54	1	2	48	1	2	1	1	4	3	3	1	4	5	1	3	1	-1	-1	-1	-1	-1	-1	1	0	0	0	0	1	1	10	6	1	854	1
54	1	2	48	1	2	1	1	4	3	3	1	4	5	1	3	1	1	0	0	1	0	0	0	1	0	1	0	0	-1	70	6	0	854	0
54	1	2	48	1	2	1	1	4	3	3	1	4	5	1	3	1	0	1	0	-1	-1	-1	0	1	0	0	1	0	-1	70	7	0	855	1
54	1	2	48	1	2	1	1	4	3	3	1	4	5	1	3	1	-1	-1	-1	0	0	1	0	0	1	1	0	0	1	50	7	1	855	0
54	1	2	48	1	2	1	1	4	3	3	1	4	5	1	3	1	-1	-1	-1	0	1	0	1	0	0	1	0	0	-1	30	8	0	856	1
54	1	2	48	1	2	1	1	4	3	3	1	4	5	1	3	1	0	1	0	-1	-1	-1	0	0	1	-1	-1	-1	1	50	8	1	856	0
54	1	2	48	1	2	1	1	4	3	3	1	4	5	1	3	1	-1	-1	-1	-1	-1	-1	0	0	1	0	1	0	-1	70	9	0	857	1
54	1	2	48	1	2	1	1	4	3	3	1	4	5	1	3	1	0	1	0	0	1	0	0	1	0	0	0	1	1	10	9	1	857	0
54	1	2	48	1	2	1	1	4	3	3	1	4	5	1	3	1	0	0	1	1	0	0	1	0	0	0	1	0	1	10	10	1	858	1
54	1	2	48	1	2	1	1	4	3	3	1	4	5	1	3	1	-1	-1	-1	0	0	1	0	1	0	0	0	1	-1	70	10	0	858	0
54	1	2	48	1	2	1	1	4	3	3	1	4	5	1	3	1	0	0	1	0	0	1	1	0	0	-1	-1	-1	-1	10	11	0	859	1
54	1	2	48	1	2	1	1	4	3	3	1	4	5	1	3	1	-1	-1	-1	1	0	0	0	1	0	0	1	0	1	30	11	1	859	0
54	1	2	48	1	2	1	1	4	3	3	1	4	5	1	3	1	1	0	0	0	1	0	-1	-1	-1	0	0	1	1	70	12	1	860	1
54	1	2	48	1	2	1	1	4	3	3	1	4	5	1	3	1	0	1	0	0	0	1	0	1	0	1	0	0	-1	30	12	0	860	0
54	1	2	48	1	2	1	1	4	3	3	1	4	5	1	3	1	1	0	0	-1	-1	-1	0	0	1	-1	-1	-1	-1	30	13	0	861	1
54	1	2	48	1	2	1	1	4	3	3	1	4	5	1	3	1	0	1	0	0	0	1	-1	-1	-1	0	1	0	1	70	13	1	861	0
54	1	2	48	1	2	1	1	4	3	3	1	4	5	1	3	1	0	0	1	0	1	0	0	0	1	0	0	1	-1	50	14	0	862	1
54	1	2	48	1	2	1	1	4	3	3	1	4	5	1	3	1	1	0	0	-1	-1	-1	-1	-1	-1	1	0	0	1	10	14	1	862	0
54	1	2	48	1	2	1	1	4	3	3	1	4	5	1	3	1	-1	-1	-1	1	0	0	1	0	0	-1	-1	-1	-1	50	15	0	863	1
54	1	2	48	1	2	1	1	4	3	3	1	4	5	1	3	1	0	0	1	0	0	1	0	0	1	0	1	0	1	30	15	1	863	0
54	1	2	48	1	2	1	1	4	3	3	1	4	5	1	3	1	1	0	0	0	0	1	0	1	0	0	1	0	-1	50	16	0	864	1
54	1	2	48	1	2	1	1	4	3	3	1	4	5	1	3	1	0	1	0	0	1	0	0	0	1	1	0	0	1	70	16	1	864	0
55	1	1	41	1	2	1	1	3	2	1	1	6	0.5	2	5	1	0	0	1	-1	-1	-1	-1	-1	-1	-1	-1	-1	1	30	1	0	865	1
55	1	1	41	1	2	1	1	3	2	1	1	6	0.5	2	5	1	1	0	0	1	0	0	0	0	1	0	0	1	-1	10	1	1	865	0
55	1	1	41	1	2	1	1	3	2	1	1	6	0.5	2	5	1	0	0	1	-1	-1	-1	-1	-1	-1	1	0	0	-1	10	2	1	866	1
55	1	1	41	1	2	1	1	3	2	1	1	6	0.5	2	5	1	1	0	0	0	0	1	1	0	0	-1	-1	-1	1	30	2	0	866	0
55	1	1	41	1	2	1	1	3	2	1	1	6	0.5	2	5	1	0	1	0	1	0	0	-1	-1	-1	0	0	1	-1	30	3	1	867	1
55	1	1	41	1	2	1	1	3	2	1	1	6	0.5	2	5	1	-1	-1	-1	0	1	0	0	1	0	0	1	0	1	10	3	0	867	0
55	1	1	41	1	2	1	1	3	2	1	1	6	0.5	2	5	1	0	1	0	0	1	0	-1	-1	-1	0	1	0	-1	50	4	1	868	1
55	1	1	41	1	2	1	1	3	2	1	1	6	0.5	2	5	1	0	0	1	1	0	0	0	1	0	0	0	1	1	70	4	0	868	0
55	1	1	41	1	2	1	1	3	2	1	1	6	0.5	2	5	1	-1	-1	-1	1	0	0	-1	-1	-1	-1	-1	-1	-1	10	5	0	869	1
55	1	1	41	1	2	1	1	3	2	1	1	6	0.5	2	5	1	1	0	0	-1	-1	-1	1	0	0	1	0	0	1	50	5	1	869	0
55	1	1	41	1	2	1	1	3	2	1	1	6	0.5	2	5	1	-1	-1	-1	-1	-1	-1	1	0	0	0	0	1	1	10	6	0	870	1
55	1	1	41	1	2	1	1	3	2	1	1	6	0.5	2	5	1	1	0	0	1	0	0	0	1	0	1	0	0	-1	70	6	1	870	0
55	1	1	41	1	2	1	1	3	2	1	1	6	0.5	2	5	1	0	1	0	-1	-1	-1	0	1	0	0	1	0	-1	70	7	1	871	1
55	1	1	41	1	2	1	1	3	2	1	1	6	0.5	2	5	1	-1	-1	-1	0	0	1	0	0	1	1	0	0	1	50	7	0	871	0
55	1	1	41	1	2	1	1	3	2	1	1	6	0.5	2	5	1	-1	-1	-1	0	1	0	1	0	0	1	0	0	-1	30	8	0	872	1
55	1	1	41	1	2	1	1	3	2	1	1	6	0.5	2	5	1	0	1	0	-1	-1	-1	0	0	1	-1	-1	-1	1	50	8	1	872	0
55	1	1	41	1	2	1	1	3	2	1	1	6	0.5	2	5	1	-1	-1	-1	-1	-1	-1	0	0	1	0	1	0	-1	70	9	0	873	1
55	1	1	41	1	2	1	1	3	2	1	1	6	0.5	2	5	1	0	1	0	0	1	0	0	1	0	0	0	1	1	10	9	1	873	0
55	1	1	41	1	2	1	1	3	2	1	1	6	0.5	2	5	1	0	0	1	1	0	0	1	0	0	0	1	0	1	10	10	1	874	1
55	1	1	41	1	2	1	1	3	2	1	1	6	0.5	2	5	1	-1	-1	-1	0	0	1	0	1	0	0	0	1	-1	70	10	0	874	0
55	1	1	41	1	2	1	1	3	2	1	1	6	0.5	2	5	1	0	0	1	0	0	1	1	0	0	-1	-1	-1	-1	10	11	1	875	1
55	1	1	41	1	2	1	1	3	2	1	1	6	0.5	2	5	1	-1	-1	-1	1	0	0	0	1	0	0	1	0	1	30	11	0	875	0
55	1	1	41	1	2	1	1	3	2	1	1	6	0.5	2	5	1	1	0	0	0	1	0	-1	-1	-1	0	0	1	1	70	12	0	876	1
55	1	1	41	1	2	1	1	3	2	1	1	6	0.5	2	5	1	0	1	0	0	0	1	0	1	0	1	0	0	-1	30	12	1	876	0
55	1	1	41	1	2	1	1	3	2	1	1	6	0.5	2	5	1	1	0	0	-1	-1	-1	0	0	1	-1	-1	-1	-1	30	13	0	877	1
55	1	1	41	1	2	1	1	3	2	1	1	6	0.5	2	5	1	0	1	0	0	0	1	-1	-1	-1	0	1	0	1	70	13	1	877	0
55	1	1	41	1	2	1	1	3	2	1	1	6	0.5	2	5	1	0	0	1	0	1	0	0	0	1	0	0	1	-1	50	14	0	878	1
55	1	1	41	1	2	1	1	3	2	1	1	6	0.5	2	5	1	1	0	0	-1	-1	-1	-1	-1	-1	1	0	0	1	10	14	1	878	0
55	1	1	41	1	2	1	1	3	2	1	1	6	0.5	2	5	1	-1	-1	-1	1	0	0	1	0	0	-1	-1	-1	-1	50	15	0	879	1
55	1	1	41	1	2	1	1	3	2	1	1	6	0.5	2	5	1	0	0	1	0	0	1	0	0	1	0	1	0	1	30	15	1	879	0
55	1	1	41	1	2	1	1	3	2	1	1	6	0.5	2	5	1	1	0	0	0	0	1	0	1	0	0	1	0	-1	50	16	0	880	1
55	1	1	41	1	2	1	1	3	2	1	1	6	0.5	2	5	1	0	1	0	0	1	0	0	0	1	1	0	0	1	70	16	1	880	0
56	1	2	45	1	2	1	1	4	3	1	1	1	0.5	1	4	1	0	0	1	-1	-1	-1	-1	-1	-1	-1	-1	-1	1	30	1	0	881	1
56	1	2	45	1	2	1	1	4	3	1	1	1	0.5	1	4	1	1	0	0	1	0	0	0	0	1	0	0	1	-1	10	1	1	881	0
56	1	2	45	1	2	1	1	4	3	1	1	1	0.5	1	4	1	0	0	1	-1	-1	-1	-1	-1	-1	1	0	0	-1	10	2	0	882	1
56	1	2	45	1	2	1	1	4	3	1	1	1	0.5	1	4	1	1	0	0	0	0	1	1	0	0	-1	-1	-1	1	30	2	1	882	0
56	1	2	45	1	2	1	1	4	3	1	1	1	0.5	1	4	1	0	1	0	1	0	0	-1	-1	-1	0	0	1	-1	30	3	0	883	1
56	1	2	45	1	2	1	1	4	3	1	1	1	0.5	1	4	1	-1	-1	-1	0	1	0	0	1	0	0	1	0	1	10	3	1	883	0
56	1	2	45	1	2	1	1	4	3	1	1	1	0.5	1	4	1	0	1	0	0	1	0	-1	-1	-1	0	1	0	-1	50	4	1	884	1
56	1	2	45	1	2	1	1	4	3	1	1	1	0.5	1	4	1	0	0	1	1	0	0	0	1	0	0	0	1	1	70	4	0	884	0
56	1	2	45	1	2	1	1	4	3	1	1	1	0.5	1	4	1	-1	-1	-1	1	0	0	-1	-1	-1	-1	-1	-1	-1	10	5	0	885	1
56	1	2	45	1	2	1	1	4	3	1	1	1	0.5	1	4	1	1	0	0	-1	-1	-1	1	0	0	1	0	0	1	50	5	1	885	0
56	1	2	45	1	2	1	1	4	3	1	1	1	0.5	1	4	1	-1	-1	-1	-1	-1	-1	1	0	0	0	0	1	1	10	6	0	886	1
56	1	2	45	1	2	1	1	4	3	1	1	1	0.5	1	4	1	1	0	0	1	0	0	0	1	0	1	0	0	-1	70	6	1	886	0
56	1	2	45	1	2	1	1	4	3	1	1	1	0.5	1	4	1	0	1	0	-1	-1	-1	0	1	0	0	1	0	-1	70	7	1	887	1
56	1	2	45	1	2	1	1	4	3	1	1	1	0.5	1	4	1	-1	-1	-1	0	0	1	0	0	1	1	0	0	1	50	7	0	887	0
56	1	2	45	1	2	1	1	4	3	1	1	1	0.5	1	4	1	-1	-1	-1	0	1	0	1	0	0	1	0	0	-1	30	8	0	888	1
56	1	2	45	1	2	1	1	4	3	1	1	1	0.5	1	4	1	0	1	0	-1	-1	-1	0	0	1	-1	-1	-1	1	50	8	1	888	0
56	1	2	45	1	2	1	1	4	3	1	1	1	0.5	1	4	1	-1	-1	-1	-1	-1	-1	0	0	1	0	1	0	-1	70	9	0	889	1
56	1	2	45	1	2	1	1	4	3	1	1	1	0.5	1	4	1	0	1	0	0	1	0	0	1	0	0	0	1	1	10	9	1	889	0
56	1	2	45	1	2	1	1	4	3	1	1	1	0.5	1	4	1	0	0	1	1	0	0	1	0	0	0	1	0	1	10	10	1	890	1
56	1	2	45	1	2	1	1	4	3	1	1	1	0.5	1	4	1	-1	-1	-1	0	0	1	0	1	0	0	0	1	-1	70	10	0	890	0
56	1	2	45	1	2	1	1	4	3	1	1	1	0.5	1	4	1	0	0	1	0	0	1	1	0	0	-1	-1	-1	-1	10	11	0	891	1
56	1	2	45	1	2	1	1	4	3	1	1	1	0.5	1	4	1	-1	-1	-1	1	0	0	0	1	0	0	1	0	1	30	11	1	891	0
56	1	2	45	1	2	1	1	4	3	1	1	1	0.5	1	4	1	1	0	0	0	1	0	-1	-1	-1	0	0	1	1	70	12	1	892	1
56	1	2	45	1	2	1	1	4	3	1	1	1	0.5	1	4	1	0	1	0	0	0	1	0	1	0	1	0	0	-1	30	12	0	892	0
56	1	2	45	1	2	1	1	4	3	1	1	1	0.5	1	4	1	1	0	0	-1	-1	-1	0	0	1	-1	-1	-1	-1	30	13	0	893	1
56	1	2	45	1	2	1	1	4	3	1	1	1	0.5	1	4	1	0	1	0	0	0	1	-1	-1	-1	0	1	0	1	70	13	1	893	0
56	1	2	45	1	2	1	1	4	3	1	1	1	0.5	1	4	1	0	0	1	0	1	0	0	0	1	0	0	1	-1	50	14	1	894	1
56	1	2	45	1	2	1	1	4	3	1	1	1	0.5	1	4	1	1	0	0	-1	-1	-1	-1	-1	-1	1	0	0	1	10	14	0	894	0
56	1	2	45	1	2	1	1	4	3	1	1	1	0.5	1	4	1	-1	-1	-1	1	0	0	1	0	0	-1	-1	-1	-1	50	15	0	895	1
56	1	2	45	1	2	1	1	4	3	1	1	1	0.5	1	4	1	0	0	1	0	0	1	0	0	1	0	1	0	1	30	15	1	895	0
56	1	2	45	1	2	1	1	4	3	1	1	1	0.5	1	4	1	1	0	0	0	0	1	0	1	0	0	1	0	-1	50	16	0	896	1
56	1	2	45	1	2	1	1	4	3	1	1	1	0.5	1	4	1	0	1	0	0	1	0	0	0	1	1	0	0	1	70	16	1	896	0
57	1	1	53	1	2	1	4	1	1	1	2	10	0.5	1	4	1	0	0	1	-1	-1	-1	-1	-1	-1	-1	-1	-1	1	30	1	0	897	1
57	1	1	53	1	2	1	4	1	1	1	2	10	0.5	1	4	1	1	0	0	1	0	0	0	0	1	0	0	1	-1	10	1	1	897	0
57	1	1	53	1	2	1	4	1	1	1	2	10	0.5	1	4	1	0	0	1	-1	-1	-1	-1	-1	-1	1	0	0	-1	10	2	0	898	1
57	1	1	53	1	2	1	4	1	1	1	2	10	0.5	1	4	1	1	0	0	0	0	1	1	0	0	-1	-1	-1	1	30	2	1	898	0
57	1	1	53	1	2	1	4	1	1	1	2	10	0.5	1	4	1	0	1	0	1	0	0	-1	-1	-1	0	0	1	-1	30	3	1	899	1
57	1	1	53	1	2	1	4	1	1	1	2	10	0.5	1	4	1	-1	-1	-1	0	1	0	0	1	0	0	1	0	1	10	3	0	899	0
57	1	1	53	1	2	1	4	1	1	1	2	10	0.5	1	4	1	0	1	0	0	1	0	-1	-1	-1	0	1	0	-1	50	4	1	900	1
57	1	1	53	1	2	1	4	1	1	1	2	10	0.5	1	4	1	0	0	1	1	0	0	0	1	0	0	0	1	1	70	4	0	900	0
57	1	1	53	1	2	1	4	1	1	1	2	10	0.5	1	4	1	-1	-1	-1	1	0	0	-1	-1	-1	-1	-1	-1	-1	10	5	0	901	1
57	1	1	53	1	2	1	4	1	1	1	2	10	0.5	1	4	1	1	0	0	-1	-1	-1	1	0	0	1	0	0	1	50	5	1	901	0
57	1	1	53	1	2	1	4	1	1	1	2	10	0.5	1	4	1	-1	-1	-1	-1	-1	-1	1	0	0	0	0	1	1	10	6	0	902	1
57	1	1	53	1	2	1	4	1	1	1	2	10	0.5	1	4	1	1	0	0	1	0	0	0	1	0	1	0	0	-1	70	6	1	902	0
57	1	1	53	1	2	1	4	1	1	1	2	10	0.5	1	4	1	0	1	0	-1	-1	-1	0	1	0	0	1	0	-1	70	7	1	903	1
57	1	1	53	1	2	1	4	1	1	1	2	10	0.5	1	4	1	-1	-1	-1	0	0	1	0	0	1	1	0	0	1	50	7	0	903	0
57	1	1	53	1	2	1	4	1	1	1	2	10	0.5	1	4	1	-1	-1	-1	0	1	0	1	0	0	1	0	0	-1	30	8	0	904	1
57	1	1	53	1	2	1	4	1	1	1	2	10	0.5	1	4	1	0	1	0	-1	-1	-1	0	0	1	-1	-1	-1	1	50	8	1	904	0
57	1	1	53	1	2	1	4	1	1	1	2	10	0.5	1	4	1	-1	-1	-1	-1	-1	-1	0	0	1	0	1	0	-1	70	9	0	905	1
57	1	1	53	1	2	1	4	1	1	1	2	10	0.5	1	4	1	0	1	0	0	1	0	0	1	0	0	0	1	1	10	9	1	905	0
57	1	1	53	1	2	1	4	1	1	1	2	10	0.5	1	4	1	0	0	1	1	0	0	1	0	0	0	1	0	1	10	10	1	906	1
57	1	1	53	1	2	1	4	1	1	1	2	10	0.5	1	4	1	-1	-1	-1	0	0	1	0	1	0	0	0	1	-1	70	10	0	906	0
57	1	1	53	1	2	1	4	1	1	1	2	10	0.5	1	4	1	0	0	1	0	0	1	1	0	0	-1	-1	-1	-1	10	11	0	907	1
57	1	1	53	1	2	1	4	1	1	1	2	10	0.5	1	4	1	-1	-1	-1	1	0	0	0	1	0	0	1	0	1	30	11	1	907	0
57	1	1	53	1	2	1	4	1	1	1	2	10	0.5	1	4	1	1	0	0	0	1	0	-1	-1	-1	0	0	1	1	70	12	0	908	1
57	1	1	53	1	2	1	4	1	1	1	2	10	0.5	1	4	1	0	1	0	0	0	1	0	1	0	1	0	0	-1	30	12	1	908	0
57	1	1	53	1	2	1	4	1	1	1	2	10	0.5	1	4	1	1	0	0	-1	-1	-1	0	0	1	-1	-1	-1	-1	30	13	0	909	1
57	1	1	53	1	2	1	4	1	1	1	2	10	0.5	1	4	1	0	1	0	0	0	1	-1	-1	-1	0	1	0	1	70	13	1	909	0
57	1	1	53	1	2	1	4	1	1	1	2	10	0.5	1	4	1	0	0	1	0	1	0	0	0	1	0	0	1	-1	50	14	0	910	1
57	1	1	53	1	2	1	4	1	1	1	2	10	0.5	1	4	1	1	0	0	-1	-1	-1	-1	-1	-1	1	0	0	1	10	14	1	910	0
57	1	1	53	1	2	1	4	1	1	1	2	10	0.5	1	4	1	-1	-1	-1	1	0	0	1	0	0	-1	-1	-1	-1	50	15	0	911	1
57	1	1	53	1	2	1	4	1	1	1	2	10	0.5	1	4	1	0	0	1	0	0	1	0	0	1	0	1	0	1	30	15	1	911	0
57	1	1	53	1	2	1	4	1	1	1	2	10	0.5	1	4	1	1	0	0	0	0	1	0	1	0	0	1	0	-1	50	16	0	912	1
57	1	1	53	1	2	1	4	1	1	1	2	10	0.5	1	4	1	0	1	0	0	1	0	0	0	1	1	0	0	1	70	16	1	912	0
58	1	1	51	1	2	1	2	2	2	1	1	3	1	1	2	1	0	0	1	-1	-1	-1	-1	-1	-1	-1	-1	-1	1	30	1	0	913	1
58	1	1	51	1	2	1	2	2	2	1	1	3	1	1	2	1	1	0	0	1	0	0	0	0	1	0	0	1	-1	10	1	1	913	0
58	1	1	51	1	2	1	2	2	2	1	1	3	1	1	2	1	0	0	1	-1	-1	-1	-1	-1	-1	1	0	0	-1	10	2	0	914	1
58	1	1	51	1	2	1	2	2	2	1	1	3	1	1	2	1	1	0	0	0	0	1	1	0	0	-1	-1	-1	1	30	2	1	914	0
58	1	1	51	1	2	1	2	2	2	1	1	3	1	1	2	1	0	1	0	1	0	0	-1	-1	-1	0	0	1	-1	30	3	1	915	1
58	1	1	51	1	2	1	2	2	2	1	1	3	1	1	2	1	-1	-1	-1	0	1	0	0	1	0	0	1	0	1	10	3	0	915	0
58	1	1	51	1	2	1	2	2	2	1	1	3	1	1	2	1	0	1	0	0	1	0	-1	-1	-1	0	1	0	-1	50	4	1	916	1
58	1	1	51	1	2	1	2	2	2	1	1	3	1	1	2	1	0	0	1	1	0	0	0	1	0	0	0	1	1	70	4	0	916	0
58	1	1	51	1	2	1	2	2	2	1	1	3	1	1	2	1	-1	-1	-1	1	0	0	-1	-1	-1	-1	-1	-1	-1	10	5	0	917	1
58	1	1	51	1	2	1	2	2	2	1	1	3	1	1	2	1	1	0	0	-1	-1	-1	1	0	0	1	0	0	1	50	5	1	917	0
58	1	1	51	1	2	1	2	2	2	1	1	3	1	1	2	1	-1	-1	-1	-1	-1	-1	1	0	0	0	0	1	1	10	6	0	918	1
58	1	1	51	1	2	1	2	2	2	1	1	3	1	1	2	1	1	0	0	1	0	0	0	1	0	1	0	0	-1	70	6	1	918	0
58	1	1	51	1	2	1	2	2	2	1	1	3	1	1	2	1	0	1	0	-1	-1	-1	0	1	0	0	1	0	-1	70	7	0	919	1
58	1	1	51	1	2	1	2	2	2	1	1	3	1	1	2	1	-1	-1	-1	0	0	1	0	0	1	1	0	0	1	50	7	1	919	0
58	1	1	51	1	2	1	2	2	2	1	1	3	1	1	2	1	-1	-1	-1	0	1	0	1	0	0	1	0	0	-1	30	8	0	920	1
58	1	1	51	1	2	1	2	2	2	1	1	3	1	1	2	1	0	1	0	-1	-1	-1	0	0	1	-1	-1	-1	1	50	8	1	920	0
58	1	1	51	1	2	1	2	2	2	1	1	3	1	1	2	1	-1	-1	-1	-1	-1	-1	0	0	1	0	1	0	-1	70	9	0	921	1
58	1	1	51	1	2	1	2	2	2	1	1	3	1	1	2	1	0	1	0	0	1	0	0	1	0	0	0	1	1	10	9	1	921	0
58	1	1	51	1	2	1	2	2	2	1	1	3	1	1	2	1	0	0	1	1	0	0	1	0	0	0	1	0	1	10	10	0	922	1
58	1	1	51	1	2	1	2	2	2	1	1	3	1	1	2	1	-1	-1	-1	0	0	1	0	1	0	0	0	1	-1	70	10	1	922	0
58	1	1	51	1	2	1	2	2	2	1	1	3	1	1	2	1	0	0	1	0	0	1	1	0	0	-1	-1	-1	-1	10	11	0	923	1
58	1	1	51	1	2	1	2	2	2	1	1	3	1	1	2	1	-1	-1	-1	1	0	0	0	1	0	0	1	0	1	30	11	1	923	0
58	1	1	51	1	2	1	2	2	2	1	1	3	1	1	2	1	1	0	0	0	1	0	-1	-1	-1	0	0	1	1	70	12	0	924	1
58	1	1	51	1	2	1	2	2	2	1	1	3	1	1	2	1	0	1	0	0	0	1	0	1	0	1	0	0	-1	30	12	1	924	0
58	1	1	51	1	2	1	2	2	2	1	1	3	1	1	2	1	1	0	0	-1	-1	-1	0	0	1	-1	-1	-1	-1	30	13	0	925	1
58	1	1	51	1	2	1	2	2	2	1	1	3	1	1	2	1	0	1	0	0	0	1	-1	-1	-1	0	1	0	1	70	13	1	925	0
58	1	1	51	1	2	1	2	2	2	1	1	3	1	1	2	1	0	0	1	0	1	0	0	0	1	0	0	1	-1	50	14	0	926	1
58	1	1	51	1	2	1	2	2	2	1	1	3	1	1	2	1	1	0	0	-1	-1	-1	-1	-1	-1	1	0	0	1	10	14	1	926	0
58	1	1	51	1	2	1	2	2	2	1	1	3	1	1	2	1	-1	-1	-1	1	0	0	1	0	0	-1	-1	-1	-1	50	15	0	927	1
58	1	1	51	1	2	1	2	2	2	1	1	3	1	1	2	1	0	0	1	0	0	1	0	0	1	0	1	0	1	30	15	1	927	0
58	1	1	51	1	2	1	2	2	2	1	1	3	1	1	2	1	1	0	0	0	0	1	0	1	0	0	1	0	-1	50	16	1	928	1
58	1	1	51	1	2	1	2	2	2	1	1	3	1	1	2	1	0	1	0	0	1	0	0	0	1	1	0	0	1	70	16	0	928	0
59	1	1	56	1	1	1	4	2	1	2	2	1	0.5	1	4	1	0	0	1	-1	-1	-1	-1	-1	-1	-1	-1	-1	1	30	1	0	929	1
59	1	1	56	1	1	1	4	2	1	2	2	1	0.5	1	4	1	1	0	0	1	0	0	0	0	1	0	0	1	-1	10	1	1	929	0
59	1	1	56	1	1	1	4	2	1	2	2	1	0.5	1	4	1	0	0	1	-1	-1	-1	-1	-1	-1	1	0	0	-1	10	2	0	930	1
59	1	1	56	1	1	1	4	2	1	2	2	1	0.5	1	4	1	1	0	0	0	0	1	1	0	0	-1	-1	-1	1	30	2	1	930	0
59	1	1	56	1	1	1	4	2	1	2	2	1	0.5	1	4	1	0	1	0	1	0	0	-1	-1	-1	0	0	1	-1	30	3	1	931	1
59	1	1	56	1	1	1	4	2	1	2	2	1	0.5	1	4	1	-1	-1	-1	0	1	0	0	1	0	0	1	0	1	10	3	0	931	0
59	1	1	56	1	1	1	4	2	1	2	2	1	0.5	1	4	1	0	1	0	0	1	0	-1	-1	-1	0	1	0	-1	50	4	1	932	1
59	1	1	56	1	1	1	4	2	1	2	2	1	0.5	1	4	1	0	0	1	1	0	0	0	1	0	0	0	1	1	70	4	0	932	0
59	1	1	56	1	1	1	4	2	1	2	2	1	0.5	1	4	1	-1	-1	-1	1	0	0	-1	-1	-1	-1	-1	-1	-1	10	5	1	933	1
59	1	1	56	1	1	1	4	2	1	2	2	1	0.5	1	4	1	1	0	0	-1	-1	-1	1	0	0	1	0	0	1	50	5	0	933	0
59	1	1	56	1	1	1	4	2	1	2	2	1	0.5	1	4	1	-1	-1	-1	-1	-1	-1	1	0	0	0	0	1	1	10	6	0	934	1
59	1	1	56	1	1	1	4	2	1	2	2	1	0.5	1	4	1	1	0	0	1	0	0	0	1	0	1	0	0	-1	70	6	1	934	0
59	1	1	56	1	1	1	4	2	1	2	2	1	0.5	1	4	1	0	1	0	-1	-1	-1	0	1	0	0	1	0	-1	70	7	0	935	1
59	1	1	56	1	1	1	4	2	1	2	2	1	0.5	1	4	1	-1	-1	-1	0	0	1	0	0	1	1	0	0	1	50	7	1	935	0
59	1	1	56	1	1	1	4	2	1	2	2	1	0.5	1	4	1	-1	-1	-1	0	1	0	1	0	0	1	0	0	-1	30	8	1	936	1
59	1	1	56	1	1	1	4	2	1	2	2	1	0.5	1	4	1	0	1	0	-1	-1	-1	0	0	1	-1	-1	-1	1	50	8	0	936	0
59	1	1	56	1	1	1	4	2	1	2	2	1	0.5	1	4	1	-1	-1	-1	-1	-1	-1	0	0	1	0	1	0	-1	70	9	0	937	1
59	1	1	56	1	1	1	4	2	1	2	2	1	0.5	1	4	1	0	1	0	0	1	0	0	1	0	0	0	1	1	10	9	1	937	0
59	1	1	56	1	1	1	4	2	1	2	2	1	0.5	1	4	1	0	0	1	1	0	0	1	0	0	0	1	0	1	10	10	1	938	1
59	1	1	56	1	1	1	4	2	1	2	2	1	0.5	1	4	1	-1	-1	-1	0	0	1	0	1	0	0	0	1	-1	70	10	0	938	0
59	1	1	56	1	1	1	4	2	1	2	2	1	0.5	1	4	1	0	0	1	0	0	1	1	0	0	-1	-1	-1	-1	10	11	0	939	1
59	1	1	56	1	1	1	4	2	1	2	2	1	0.5	1	4	1	-1	-1	-1	1	0	0	0	1	0	0	1	0	1	30	11	1	939	0
59	1	1	56	1	1	1	4	2	1	2	2	1	0.5	1	4	1	1	0	0	0	1	0	-1	-1	-1	0	0	1	1	70	12	1	940	1
59	1	1	56	1	1	1	4	2	1	2	2	1	0.5	1	4	1	0	1	0	0	0	1	0	1	0	1	0	0	-1	30	12	0	940	0
59	1	1	56	1	1	1	4	2	1	2	2	1	0.5	1	4	1	1	0	0	-1	-1	-1	0	0	1	-1	-1	-1	-1	30	13	0	941	1
59	1	1	56	1	1	1	4	2	1	2	2	1	0.5	1	4	1	0	1	0	0	0	1	-1	-1	-1	0	1	0	1	70	13	1	941	0
59	1	1	56	1	1	1	4	2	1	2	2	1	0.5	1	4	1	0	0	1	0	1	0	0	0	1	0	0	1	-1	50	14	1	942	1
59	1	1	56	1	1	1	4	2	1	2	2	1	0.5	1	4	1	1	0	0	-1	-1	-1	-1	-1	-1	1	0	0	1	10	14	0	942	0
59	1	1	56	1	1	1	4	2	1	2	2	1	0.5	1	4	1	-1	-1	-1	1	0	0	1	0	0	-1	-1	-1	-1	50	15	1	943	1
59	1	1	56	1	1	1	4	2	1	2	2	1	0.5	1	4	1	0	0	1	0	0	1	0	0	1	0	1	0	1	30	15	0	943	0
59	1	1	56	1	1	1	4	2	1	2	2	1	0.5	1	4	1	1	0	0	0	0	1	0	1	0	0	1	0	-1	50	16	0	944	1
59	1	1	56	1	1	1	4	2	1	2	2	1	0.5	1	4	1	0	1	0	0	1	0	0	0	1	1	0	0	1	70	16	1	944	0
60	1	1	47	1	2	1	1	2	2	1	2	2	0.5	1	3	1	0	0	1	-1	-1	-1	-1	-1	-1	-1	-1	-1	1	30	1	0	945	1
60	1	1	47	1	2	1	1	2	2	1	2	2	0.5	1	3	1	1	0	0	1	0	0	0	0	1	0	0	1	-1	10	1	1	945	0
60	1	1	47	1	2	1	1	2	2	1	2	2	0.5	1	3	1	0	0	1	-1	-1	-1	-1	-1	-1	1	0	0	-1	10	2	0	946	1
60	1	1	47	1	2	1	1	2	2	1	2	2	0.5	1	3	1	1	0	0	0	0	1	1	0	0	-1	-1	-1	1	30	2	1	946	0
60	1	1	47	1	2	1	1	2	2	1	2	2	0.5	1	3	1	0	1	0	1	0	0	-1	-1	-1	0	0	1	-1	30	3	0	947	1
60	1	1	47	1	2	1	1	2	2	1	2	2	0.5	1	3	1	-1	-1	-1	0	1	0	0	1	0	0	1	0	1	10	3	1	947	0
60	1	1	47	1	2	1	1	2	2	1	2	2	0.5	1	3	1	0	1	0	0	1	0	-1	-1	-1	0	1	0	-1	50	4	1	948	1
60	1	1	47	1	2	1	1	2	2	1	2	2	0.5	1	3	1	0	0	1	1	0	0	0	1	0	0	0	1	1	70	4	0	948	0
60	1	1	47	1	2	1	1	2	2	1	2	2	0.5	1	3	1	-1	-1	-1	1	0	0	-1	-1	-1	-1	-1	-1	-1	10	5	1	949	1
60	1	1	47	1	2	1	1	2	2	1	2	2	0.5	1	3	1	1	0	0	-1	-1	-1	1	0	0	1	0	0	1	50	5	0	949	0
60	1	1	47	1	2	1	1	2	2	1	2	2	0.5	1	3	1	-1	-1	-1	-1	-1	-1	1	0	0	0	0	1	1	10	6	0	950	1
60	1	1	47	1	2	1	1	2	2	1	2	2	0.5	1	3	1	1	0	0	1	0	0	0	1	0	1	0	0	-1	70	6	1	950	0
60	1	1	47	1	2	1	1	2	2	1	2	2	0.5	1	3	1	0	1	0	-1	-1	-1	0	1	0	0	1	0	-1	70	7	0	951	1
60	1	1	47	1	2	1	1	2	2	1	2	2	0.5	1	3	1	-1	-1	-1	0	0	1	0	0	1	1	0	0	1	50	7	1	951	0
60	1	1	47	1	2	1	1	2	2	1	2	2	0.5	1	3	1	-1	-1	-1	0	1	0	1	0	0	1	0	0	-1	30	8	0	952	1
60	1	1	47	1	2	1	1	2	2	1	2	2	0.5	1	3	1	0	1	0	-1	-1	-1	0	0	1	-1	-1	-1	1	50	8	1	952	0
60	1	1	47	1	2	1	1	2	2	1	2	2	0.5	1	3	1	-1	-1	-1	-1	-1	-1	0	0	1	0	1	0	-1	70	9	0	953	1
60	1	1	47	1	2	1	1	2	2	1	2	2	0.5	1	3	1	0	1	0	0	1	0	0	1	0	0	0	1	1	10	9	1	953	0
60	1	1	47	1	2	1	1	2	2	1	2	2	0.5	1	3	1	0	0	1	1	0	0	1	0	0	0	1	0	1	10	10	1	954	1
60	1	1	47	1	2	1	1	2	2	1	2	2	0.5	1	3	1	-1	-1	-1	0	0	1	0	1	0	0	0	1	-1	70	10	0	954	0
60	1	1	47	1	2	1	1	2	2	1	2	2	0.5	1	3	1	0	0	1	0	0	1	1	0	0	-1	-1	-1	-1	10	11	0	955	1
60	1	1	47	1	2	1	1	2	2	1	2	2	0.5	1	3	1	-1	-1	-1	1	0	0	0	1	0	0	1	0	1	30	11	1	955	0
60	1	1	47	1	2	1	1	2	2	1	2	2	0.5	1	3	1	1	0	0	0	1	0	-1	-1	-1	0	0	1	1	70	12	0	956	1
60	1	1	47	1	2	1	1	2	2	1	2	2	0.5	1	3	1	0	1	0	0	0	1	0	1	0	1	0	0	-1	30	12	1	956	0
60	1	1	47	1	2	1	1	2	2	1	2	2	0.5	1	3	1	1	0	0	-1	-1	-1	0	0	1	-1	-1	-1	-1	30	13	0	957	1
60	1	1	47	1	2	1	1	2	2	1	2	2	0.5	1	3	1	0	1	0	0	0	1	-1	-1	-1	0	1	0	1	70	13	1	957	0
60	1	1	47	1	2	1	1	2	2	1	2	2	0.5	1	3	1	0	0	1	0	1	0	0	0	1	0	0	1	-1	50	14	1	958	1
60	1	1	47	1	2	1	1	2	2	1	2	2	0.5	1	3	1	1	0	0	-1	-1	-1	-1	-1	-1	1	0	0	1	10	14	0	958	0
60	1	1	47	1	2	1	1	2	2	1	2	2	0.5	1	3	1	-1	-1	-1	1	0	0	1	0	0	-1	-1	-1	-1	50	15	0	959	1
60	1	1	47	1	2	1	1	2	2	1	2	2	0.5	1	3	1	0	0	1	0	0	1	0	0	1	0	1	0	1	30	15	1	959	0
60	1	1	47	1	2	1	1	2	2	1	2	2	0.5	1	3	1	1	0	0	0	0	1	0	1	0	0	1	0	-1	50	16	0	960	1
60	1	1	47	1	2	1	1	2	2	1	2	2	0.5	1	3	1	0	1	0	0	1	0	0	0	1	1	0	0	1	70	16	1	960	0
61	1	2	64	1	2	1	2	4	2	1	1	1	1	4	3	1	0	0	1	-1	-1	-1	-1	-1	-1	-1	-1	-1	1	30	1	0	961	1
61	1	2	64	1	2	1	2	4	2	1	1	1	1	4	3	1	1	0	0	1	0	0	0	0	1	0	0	1	-1	10	1	1	961	0
61	1	2	64	1	2	1	2	4	2	1	1	1	1	4	3	1	0	0	1	-1	-1	-1	-1	-1	-1	1	0	0	-1	10	2	0	962	1
61	1	2	64	1	2	1	2	4	2	1	1	1	1	4	3	1	1	0	0	0	0	1	1	0	0	-1	-1	-1	1	30	2	1	962	0
61	1	2	64	1	2	1	2	4	2	1	1	1	1	4	3	1	0	1	0	1	0	0	-1	-1	-1	0	0	1	-1	30	3	1	963	1
61	1	2	64	1	2	1	2	4	2	1	1	1	1	4	3	1	-1	-1	-1	0	1	0	0	1	0	0	1	0	1	10	3	0	963	0
61	1	2	64	1	2	1	2	4	2	1	1	1	1	4	3	1	0	1	0	0	1	0	-1	-1	-1	0	1	0	-1	50	4	0	964	1
61	1	2	64	1	2	1	2	4	2	1	1	1	1	4	3	1	0	0	1	1	0	0	0	1	0	0	0	1	1	70	4	1	964	0
61	1	2	64	1	2	1	2	4	2	1	1	1	1	4	3	1	-1	-1	-1	1	0	0	-1	-1	-1	-1	-1	-1	-1	10	5	0	965	1
61	1	2	64	1	2	1	2	4	2	1	1	1	1	4	3	1	1	0	0	-1	-1	-1	1	0	0	1	0	0	1	50	5	1	965	0
61	1	2	64	1	2	1	2	4	2	1	1	1	1	4	3	1	-1	-1	-1	-1	-1	-1	1	0	0	0	0	1	1	10	6	0	966	1
61	1	2	64	1	2	1	2	4	2	1	1	1	1	4	3	1	1	0	0	1	0	0	0	1	0	1	0	0	-1	70	6	1	966	0
61	1	2	64	1	2	1	2	4	2	1	1	1	1	4	3	1	0	1	0	-1	-1	-1	0	1	0	0	1	0	-1	70	7	0	967	1
61	1	2	64	1	2	1	2	4	2	1	1	1	1	4	3	1	-1	-1	-1	0	0	1	0	0	1	1	0	0	1	50	7	1	967	0
61	1	2	64	1	2	1	2	4	2	1	1	1	1	4	3	1	-1	-1	-1	0	1	0	1	0	0	1	0	0	-1	30	8	0	968	1
61	1	2	64	1	2	1	2	4	2	1	1	1	1	4	3	1	0	1	0	-1	-1	-1	0	0	1	-1	-1	-1	1	50	8	1	968	0
61	1	2	64	1	2	1	2	4	2	1	1	1	1	4	3	1	-1	-1	-1	-1	-1	-1	0	0	1	0	1	0	-1	70	9	1	969	1
61	1	2	64	1	2	1	2	4	2	1	1	1	1	4	3	1	0	1	0	0	1	0	0	1	0	0	0	1	1	10	9	0	969	0
61	1	2	64	1	2	1	2	4	2	1	1	1	1	4	3	1	0	0	1	1	0	0	1	0	0	0	1	0	1	10	10	1	970	1
61	1	2	64	1	2	1	2	4	2	1	1	1	1	4	3	1	-1	-1	-1	0	0	1	0	1	0	0	0	1	-1	70	10	0	970	0
61	1	2	64	1	2	1	2	4	2	1	1	1	1	4	3	1	0	0	1	0	0	1	1	0	0	-1	-1	-1	-1	10	11	1	971	1
61	1	2	64	1	2	1	2	4	2	1	1	1	1	4	3	1	-1	-1	-1	1	0	0	0	1	0	0	1	0	1	30	11	0	971	0
61	1	2	64	1	2	1	2	4	2	1	1	1	1	4	3	1	1	0	0	0	1	0	-1	-1	-1	0	0	1	1	70	12	0	972	1
61	1	2	64	1	2	1	2	4	2	1	1	1	1	4	3	1	0	1	0	0	0	1	0	1	0	1	0	0	-1	30	12	1	972	0
61	1	2	64	1	2	1	2	4	2	1	1	1	1	4	3	1	1	0	0	-1	-1	-1	0	0	1	-1	-1	-1	-1	30	13	1	973	1
61	1	2	64	1	2	1	2	4	2	1	1	1	1	4	3	1	0	1	0	0	0	1	-1	-1	-1	0	1	0	1	70	13	0	973	0
61	1	2	64	1	2	1	2	4	2	1	1	1	1	4	3	1	0	0	1	0	1	0	0	0	1	0	0	1	-1	50	14	1	974	1
61	1	2	64	1	2	1	2	4	2	1	1	1	1	4	3	1	1	0	0	-1	-1	-1	-1	-1	-1	1	0	0	1	10	14	0	974	0
61	1	2	64	1	2	1	2	4	2	1	1	1	1	4	3	1	-1	-1	-1	1	0	0	1	0	0	-1	-1	-1	-1	50	15	1	975	1
61	1	2	64	1	2	1	2	4	2	1	1	1	1	4	3	1	0	0	1	0	0	1	0	0	1	0	1	0	1	30	15	0	975	0
61	1	2	64	1	2	1	2	4	2	1	1	1	1	4	3	1	1	0	0	0	0	1	0	1	0	0	1	0	-1	50	16	0	976	1
61	1	2	64	1	2	1	2	4	2	1	1	1	1	4	3	1	0	1	0	0	1	0	0	0	1	1	0	0	1	70	16	1	976	0
62	1	1	70	1	2	1	2	3	2	1	2	7	2	1	5	1	0	0	1	-1	-1	-1	-1	-1	-1	-1	-1	-1	1	30	1	0	977	1
62	1	1	70	1	2	1	2	3	2	1	2	7	2	1	5	1	1	0	0	1	0	0	0	0	1	0	0	1	-1	10	1	1	977	0
62	1	1	70	1	2	1	2	3	2	1	2	7	2	1	5	1	0	0	1	-1	-1	-1	-1	-1	-1	1	0	0	-1	10	2	0	978	1
62	1	1	70	1	2	1	2	3	2	1	2	7	2	1	5	1	1	0	0	0	0	1	1	0	0	-1	-1	-1	1	30	2	1	978	0
62	1	1	70	1	2	1	2	3	2	1	2	7	2	1	5	1	0	1	0	1	0	0	-1	-1	-1	0	0	1	-1	30	3	1	979	1
62	1	1	70	1	2	1	2	3	2	1	2	7	2	1	5	1	-1	-1	-1	0	1	0	0	1	0	0	1	0	1	10	3	0	979	0
62	1	1	70	1	2	1	2	3	2	1	2	7	2	1	5	1	0	1	0	0	1	0	-1	-1	-1	0	1	0	-1	50	4	0	980	1
62	1	1	70	1	2	1	2	3	2	1	2	7	2	1	5	1	0	0	1	1	0	0	0	1	0	0	0	1	1	70	4	1	980	0
62	1	1	70	1	2	1	2	3	2	1	2	7	2	1	5	1	-1	-1	-1	1	0	0	-1	-1	-1	-1	-1	-1	-1	10	5	0	981	1
62	1	1	70	1	2	1	2	3	2	1	2	7	2	1	5	1	1	0	0	-1	-1	-1	1	0	0	1	0	0	1	50	5	1	981	0
62	1	1	70	1	2	1	2	3	2	1	2	7	2	1	5	1	-1	-1	-1	-1	-1	-1	1	0	0	0	0	1	1	10	6	0	982	1
62	1	1	70	1	2	1	2	3	2	1	2	7	2	1	5	1	1	0	0	1	0	0	0	1	0	1	0	0	-1	70	6	1	982	0
62	1	1	70	1	2	1	2	3	2	1	2	7	2	1	5	1	0	1	0	-1	-1	-1	0	1	0	0	1	0	-1	70	7	0	983	1
62	1	1	70	1	2	1	2	3	2	1	2	7	2	1	5	1	-1	-1	-1	0	0	1	0	0	1	1	0	0	1	50	7	1	983	0
62	1	1	70	1	2	1	2	3	2	1	2	7	2	1	5	1	-1	-1	-1	0	1	0	1	0	0	1	0	0	-1	30	8	1	984	1
62	1	1	70	1	2	1	2	3	2	1	2	7	2	1	5	1	0	1	0	-1	-1	-1	0	0	1	-1	-1	-1	1	50	8	0	984	0
62	1	1	70	1	2	1	2	3	2	1	2	7	2	1	5	1	-1	-1	-1	-1	-1	-1	0	0	1	0	1	0	-1	70	9	0	985	1
62	1	1	70	1	2	1	2	3	2	1	2	7	2	1	5	1	0	1	0	0	1	0	0	1	0	0	0	1	1	10	9	1	985	0
62	1	1	70	1	2	1	2	3	2	1	2	7	2	1	5	1	0	0	1	1	0	0	1	0	0	0	1	0	1	10	10	0	986	1
62	1	1	70	1	2	1	2	3	2	1	2	7	2	1	5	1	-1	-1	-1	0	0	1	0	1	0	0	0	1	-1	70	10	1	986	0
62	1	1	70	1	2	1	2	3	2	1	2	7	2	1	5	1	0	0	1	0	0	1	1	0	0	-1	-1	-1	-1	10	11	1	987	1
62	1	1	70	1	2	1	2	3	2	1	2	7	2	1	5	1	-1	-1	-1	1	0	0	0	1	0	0	1	0	1	30	11	0	987	0
62	1	1	70	1	2	1	2	3	2	1	2	7	2	1	5	1	1	0	0	0	1	0	-1	-1	-1	0	0	1	1	70	12	1	988	1
62	1	1	70	1	2	1	2	3	2	1	2	7	2	1	5	1	0	1	0	0	0	1	0	1	0	1	0	0	-1	30	12	0	988	0
62	1	1	70	1	2	1	2	3	2	1	2	7	2	1	5	1	1	0	0	-1	-1	-1	0	0	1	-1	-1	-1	-1	30	13	1	989	1
62	1	1	70	1	2	1	2	3	2	1	2	7	2	1	5	1	0	1	0	0	0	1	-1	-1	-1	0	1	0	1	70	13	0	989	0
62	1	1	70	1	2	1	2	3	2	1	2	7	2	1	5	1	0	0	1	0	1	0	0	0	1	0	0	1	-1	50	14	1	990	1
62	1	1	70	1	2	1	2	3	2	1	2	7	2	1	5	1	1	0	0	-1	-1	-1	-1	-1	-1	1	0	0	1	10	14	0	990	0
62	1	1	70	1	2	1	2	3	2	1	2	7	2	1	5	1	-1	-1	-1	1	0	0	1	0	0	-1	-1	-1	-1	50	15	0	991	1
62	1	1	70	1	2	1	2	3	2	1	2	7	2	1	5	1	0	0	1	0	0	1	0	0	1	0	1	0	1	30	15	1	991	0
62	1	1	70	1	2	1	2	3	2	1	2	7	2	1	5	1	1	0	0	0	0	1	0	1	0	0	1	0	-1	50	16	1	992	1
62	1	1	70	1	2	1	2	3	2	1	2	7	2	1	5	1	0	1	0	0	1	0	0	0	1	1	0	0	1	70	16	0	992	0
63	1	1	55	1	2	1	1	4	3	2	1	1	2.5	3	4	1	0	0	1	-1	-1	-1	-1	-1	-1	-1	-1	-1	1	30	1	1	993	1
63	1	1	55	1	2	1	1	4	3	2	1	1	2.5	3	4	1	1	0	0	1	0	0	0	0	1	0	0	1	-1	10	1	0	993	0
63	1	1	55	1	2	1	1	4	3	2	1	1	2.5	3	4	1	0	0	1	-1	-1	-1	-1	-1	-1	1	0	0	-1	10	2	1	994	1
63	1	1	55	1	2	1	1	4	3	2	1	1	2.5	3	4	1	1	0	0	0	0	1	1	0	0	-1	-1	-1	1	30	2	0	994	0
63	1	1	55	1	2	1	1	4	3	2	1	1	2.5	3	4	1	0	1	0	1	0	0	-1	-1	-1	0	0	1	-1	30	3	1	995	1
63	1	1	55	1	2	1	1	4	3	2	1	1	2.5	3	4	1	-1	-1	-1	0	1	0	0	1	0	0	1	0	1	10	3	0	995	0
63	1	1	55	1	2	1	1	4	3	2	1	1	2.5	3	4	1	0	1	0	0	1	0	-1	-1	-1	0	1	0	-1	50	4	1	996	1
63	1	1	55	1	2	1	1	4	3	2	1	1	2.5	3	4	1	0	0	1	1	0	0	0	1	0	0	0	1	1	70	4	0	996	0
63	1	1	55	1	2	1	1	4	3	2	1	1	2.5	3	4	1	-1	-1	-1	1	0	0	-1	-1	-1	-1	-1	-1	-1	10	5	1	997	1
63	1	1	55	1	2	1	1	4	3	2	1	1	2.5	3	4	1	1	0	0	-1	-1	-1	1	0	0	1	0	0	1	50	5	0	997	0
63	1	1	55	1	2	1	1	4	3	2	1	1	2.5	3	4	1	-1	-1	-1	-1	-1	-1	1	0	0	0	0	1	1	10	6	1	998	1
63	1	1	55	1	2	1	1	4	3	2	1	1	2.5	3	4	1	1	0	0	1	0	0	0	1	0	1	0	0	-1	70	6	0	998	0
63	1	1	55	1	2	1	1	4	3	2	1	1	2.5	3	4	1	0	1	0	-1	-1	-1	0	1	0	0	1	0	-1	70	7	1	999	1
63	1	1	55	1	2	1	1	4	3	2	1	1	2.5	3	4	1	-1	-1	-1	0	0	1	0	0	1	1	0	0	1	50	7	0	999	0
63	1	1	55	1	2	1	1	4	3	2	1	1	2.5	3	4	1	-1	-1	-1	0	1	0	1	0	0	1	0	0	-1	30	8	1	1000	1
[truncated: 11,377 more rows]
